# Supplementary material for: Integrating biochemical and anatomical characterizations with transcriptome analysis to dissect superior stem strength of ZS11 (Brassica napus)
Source: Front Plant Sci. 2023 May 9;14:1144892. doi: 10.3389/fpls.2023.1144892 (PMC10203542; doi:10.3389/fpls.2023.1144892)
Supplement: Supplementary file 5 [file Table_1.xlsx]

## Sheet: Supplementary Table S1 
Supplementary Table S1. Characterization of ZS11 and 4D122 for plant type and stem lodging traits at mature stage
NO.	Biomass/g	Plant height/cm	Stem diameter/cm	Lodging degree
4D122-1	24.7	186	7.25	2.5
4D122-2	66.3	200	10.34	2
4D122-3	65.2	203	11.63	3
4D122-4	37.4	200	8.83	2
4D122-5	39.8	200	8.85	2.5
4D122-6	33.1	195	7.45	2
4D122-7	40.8	183	10.12	3
4D122-8	27.3	184	8.18	3
ZS11-1	57.3	196	9.26	1.2
ZS11-2	55.5	191	9.3	1
ZS11-3	39.4	186	8.03	1
ZS11-4	45.3	193	8.57	1.5
ZS11-5	51.3	188	9.41	1.1
ZS11-6	42.8	185	8.49	0.8
ZS11-7	49.4	185	8.88	1
ZS11-8	38.2	174	8.24	1.5
t-test results	0.378855	0.0988495	0.594532	3.77529e-06

## Sheet: Supplementary Table S2
Supplementary Table S2. Rind penetrometer resistance (RPR) composition of 4D122 and ZS11 in each internode at flowering and silique stages
a. Flowering stage
NO.	1st internode	2nd internode	3rd internode	4th internode	5th internode	6th internode	7th internode	8th internode	9th internode	10th internode
4D122-1	10.8	13.3	13.8	16.233	18.833	20.233	22.333	21.2	23.175	25.5
4D122-2	7.533	9.8	11	15	16.866	16.866	19.633	22.45	22.533	23.433
4D122-3	5.7	5.966	6.866	7.733	15.15	15.9	16.366	20.5	22.133	24.466
4D122-4	6.6	8.066	7.525	11.733	13.866	14.7	18.2	19.233	21.766	23.066
4D122-5	6.166	6.833	9.166	10.233	10.966	12.333	14.6	16.266	22.2	25.966
4D122-6	8.3	6.733	8.4	10.066	14.5	16.966	18.3	17.3	22.566	24.766
ZS11-1	13.366	15.888	17.733	24.2	25.4	27.15	30.1	30.5	31.2	31
ZS11-2	16.466	19.666	19.433	26.066	27.066	27.566	32.133	31.8	32.1	30.375
ZS11-3	13.4	15.975	17.366	18.1	20.5	25.875	25.675	28.133	28.8	30.966
ZS11-4	16.066	15.3	17.233	24.466	26.766	25.666	29.233	29.275	32.1	32.4
ZS11-5	12.366	16	17.933	22.633	19.133	23.966	21.9	25.966	26.066	28
ZS11-6	12.4	12.5	19.933	22.266	27.766	29.866	29.733	29.9	32.233	32.733
t-test results	0.000111601	0.000451262	1.64477e-05	7.46696e-05	0.000496601	1.49949e-05	0.000341534	1.66911e-05	1.58419e-05	1.68701e-05
b. Silique stage
NO.	1st internode	2nd internode	3rd internode	4th internode	5th internode	6th internode	7th internode	8th internode	9th internode	10th internode
4D122-1	19.4	21.266	25.033	29.3	30.566	33.5	34.933	34.7	35.733	39.333
4D122-2	20.466	22.666	22.833	23.3	29	29.5	34.966	35.166	37.533	36.533
4D122-3	22.3	21.7	23.033	26.666	28.01	29.4	33.466	32.8	34.566	34.133
4D122-4	22.166	23.833	25.533	29.933	28.2	26.566	32.733	33.833	34.733	33.566
4D122-5	18	15.066	19.9	17.46	25.233	24.4	27.7	25.266	24.5	26.133
4D122-6	21.566	18.8	25.733	28.866	28.23	28.3	29.366	29.766	32.633	28.066
ZS11-1	25.433	23.433	29.5	33.93	35	44	43.066	42.5	41.133	40.1
ZS11-2	27.9	31.733	34.333	36.2	35.433	43.7	48.566	44.833	43.766	45.133
ZS11-3	23.066	25.033	27.666	30.533	31	33.533	33.266	32.1	39.366	39.9
ZS11-4	19.8	22.5	24.033	23.333	30.02	32.9	31.8	31.133	34.266	34.433
ZS11-5	24.933	26.433	32.8	33.633	34.633	37.3	40.533	40.1	41.066	43.366
ZS11-6	28.933	27.766	36.333	41	38.066	42.9	44.066	48.333	46.6	49.166
t-test results	0.0167019	0.0139103	0.0065481	0.0435138	0.00208394	0.00164025	0.020838	0.0339648	0.0120436	0.0110192

## Sheet: Supplementary Table S3
Supplementary Table S3. Stem breaking strength (SBS) composition of 4D122 and ZS11 in the 6th and 10th internodes at flowering and silique stages
a. Flowering stage
NO.	6th internode	10th internode
4D122-1	30.66	58.2807
4D122-2	32.306	62.522
4D122-3	25.24	60.604
4D122-4	22.581	54.418
4D122-5	31.194	48.4432
4D122-6	34.971	59.234
ZS11-1	58.886	71.727
ZS11-2	49.896	80.884
ZS11-3	44.52	59.169
ZS11-4	46.444	53.38
ZS11-5	52.261	53.778
ZS11-6	56.067	54.147
t-test results	2.28123e-05	0.359951
b. Silique stage
NO.	6th internode	10th internode
4D122-1	54.938	51.644
4D122-2	42.277	64.8667
4D122-3	36.925	56.4928
4D122-4	55.845	61.3257
4D122-5	45.648	51.7789
4D122-6	58.903	51.0171
ZS11-1	60.833	71.697
ZS11-2	58.207	64.717
ZS11-3	65.812	72.387
ZS11-4	63.803	60.256
ZS11-5	64.913	66.114
ZS11-6	58.231	63.18
t-test results	0.00714738	0.00775977

## Sheet: Supplementary Table S4
Supplementary Table S4. Measurement of cellulose and lignin concentrations of 4D122 and ZS11 in the 6th internode at flowering and silique stages
NO.	Cellulose concentration (mg/g)		Lignin concentration (mg/g)
	Flowering stage	Silique stage	Flowering stage	Silique stage
4D122-1	45.6682	24.3068	12.006	16.916
4D122-2	50.5458	24.5377	11.152	17.547
4D122-3	50.8611	31.4483	10.442	17.17
4D122-4	49.7865	26.5086	7.9227	17.842
4D122-5	54.3884	35.5577	8.292	18.024
4D122-6	54.3081	29.7349	9.086	16.579
ZS11-1	57.9621	36.5567	10.93	17.881
ZS11-2	67.7484	34.963	13.4935	19.95
ZS11-3	55.9037	33.4713	12.115	18.544
ZS11-4	53.5407	28.9786	11.392	17.207
ZS11-5	62.4637	26.5011	13.993	18.75
ZS11-6	61.3321	26.8117	13.119	18.294
t-test results	0.0048138	0.33983	0.00906904	0.0323279

## Sheet: Supplementary Table S5
Supplementary Table S5. Anatomical features of stem transverse section of 4D122 and ZS11 in the 6th internode at flowering and silique stages
NO.	Flowering stage					Silique stage
	thickness of context (μm)	thickness of phloem (μm)	thickness of xylem (μm)	NO. of vascular bundle (number/mm2)	NO. of interfascicular fibrocyte(number/mm2)	thickness of context (μm)	thickness of phloem (μm)	thickness of xylem (μm)	NO. of vascular bundle (number/mm2)	NO. of interfascicular fibrocyte (number/mm2)
4D122-1	441.98	274.48	426.72	4.1143	4870.21	178.06	186.78	580.45	2.42492	4883.41
4D122-2	478.35	220.12	314.64	3.6945	3560.35	177.16	141.34	475.65	2.4252	4606.49
4D122-3	413.39	204.5	279.29	3.13773	4621.42	231.79	153.96	474.81	2.68197	2952.57
4D122-4	314.49	298.04	530.47	3.1279	5387.99	319.85	197.87	774.69	3.02547	1967.8
4D122-5	319.41	219.72	340.47	4.281	7822.75	390.07	195.09	475.95	2.57423	1861.62
4D122-6	254.74	305.67	419.81	3.21517	4749.95	366.45	134.79	413.48	3.015	2748.81
ZS11-1	154.64	281.88	677.57	3.3868	12480.7	137.91	212.21	768.94	3.8429	4446.52
ZS11-2	191.08	216.43	364.68	3.30242	11074.8	162.06	206.71	641.78	2.85836	3875.99
ZS11-3	198.36	265.69	559.34	4.1558	10100.4	110.7	116.65	499.8	2.47483	5147.58
ZS11-4	234.69	231.7	462.78	5.028	11256.8	217.93	222.08	878.67	3.86479	4367.32
ZS11-5	234.83	313.04	725.2	4.3133	9050.27	281.8	247.77	584.96	4.50213	4654.79
ZS11-6	359	250.59	490.43	4.51245	10955.5	319.81	382.22	854.07	2.808	5580.57
t-test results	0.0112431	0.795418	0.0367405	0.160332	2.00783e-05	0.189538	0.120274	0.0621572	0.0673563	0.0271317

## Sheet: Supplementary Table S6 
Supplementary Table S6. Summary of RNA-seq data.
Sample	Clean_reads	Total_map	Unique_map	Multi_map
Flowering stage_4D122_1	44482342	40616838(91.31%)	38943366(87.55%)	1673472(3.76%)
Flowering stage_4D122_2	44830066	37736923(84.18%)	36202757(80.76%)	1534166(3.42%)
Flowering stage_4D122_3	44613514	40114551(89.92%)	38522873(86.35%)	1591678(3.57%)
Flowering stage_ZS11_1	39566214	38635874(97.65%)	36830667(93.09%)	1805207(4.56%)
Flowering stage_ZS11_2	46880308	45829753(97.76%)	43699967(93.22%)	2129786(4.54%)
Flowering stage_ZS11_3	50203380	48691315(96.99%)	46591394(92.81%)	2099921(4.18%)
siliqueing stage_4D122_1	41501414	37283350(89.84%)	35581164(85.73%)	1702186(4.1%)
siliqueing stage_4D122_2	44788310	41166005(91.91%)	39279722(87.7%)	1886283(4.21%)
siliqueing stage_4D122_3	42568988	39107058(91.87%)	37272985(87.56%)	1834073(4.31%)
siliqueing stage_ZS11_1	43841346	41640473(94.98%)	39910041(91.03%)	1730432(3.95%)
siliqueing stage_ZS11_2	39205538	38092670(97.16%)	36368770(92.76%)	1723900(4.4%)
siliqueing stage_ZS11_3	43779496	42684839(97.5%)	40854620(93.32%)	1830219(4.18%)

## Sheet: Supplementary Table S7 
Supplementary Table S7. Significantly enriched Gene Ontology (GO) terms (p-value < 0.05) of DEGs up-regulated in ZS11 at the flowering stage
Category	GOID	Description	GeneRatio	BgRatio	pvalue	padj	geneID	geneName	Count
BP	GO:0044272	sulfur compound biosynthetic process	20/1703	59/24841	9.87e-10	6.81e-07	BnaC02G0084700ZS/BnaC04G0009200ZS/BnaC09G0485200ZS/BnaA01G0335100ZS/BnaC05G0549700ZS/BnaA03G0292400ZS/BnaC03G0132800ZS/BnaC03G0086800ZS/BnaC07G0343400ZS/BnaA03G0274400ZS/BnaC09G0005000ZS/BnaA09G0056000ZS/BnaA05G0007400ZS/BnaC03G0206000ZS/BnaA10G0170100ZS/BnaA09G0457100ZS/BnaA03G0091400ZS/BnaA04G0236600ZS/BnaA06G0316100ZS/BnaA07G0071000ZS	BnaC02G0084700ZS/BnaC04G0009200ZS/BnaC09G0485200ZS/BnaA01G0335100ZS/BnaC05G0549700ZS/BnaA03G0292400ZS/BnaC03G0132800ZS/BnaC03G0086800ZS/BnaC07G0343400ZS/BnaA03G0274400ZS/BnaC09G0005000ZS/BnaA09G0056000ZS/BnaA05G0007400ZS/BnaC03G0206000ZS/BnaA10G0170100ZS/BnaA09G0457100ZS/BnaA03G0091400ZS/BnaA04G0236600ZS/BnaA06G0316100ZS/BnaA07G0071000ZS	20
BP	GO:0008652	cellular amino acid biosynthetic process	34/1703	195/24841	4.38e-07	0.000126312	BnaC02G0084700ZS/BnaC02G0112600ZS/BnaC03G0150600ZS/BnaC09G0485200ZS/BnaC05G0549700ZS/BnaA03G0292400ZS/BnaA05G0183000ZS/BnaC03G0132800ZS/BnaC03G0086800ZS/BnaA06G0076600ZS/BnaC01G0183100ZS/BnaA03G0310100ZS/BnaA03G0039400ZS/BnaC01G0010600ZS/BnaC03G0578100ZS/BnaA09G0150500ZS/BnaC09G0446200ZS/BnaA10G0170100ZS/BnaA09G0613500ZS/BnaA08G0239500ZS/BnaC09G0080300ZS/BnaA03G0091400ZS/BnaA06G0316100ZS/BnaC02G0…	BnaC02G0084700ZS/BnaC02G0112600ZS/BnaC03G0150600ZS/BnaC09G0485200ZS/BnaC05G0549700ZS/BnaA03G0292400ZS/BnaA05G0183000ZS/BnaC03G0132800ZS/BnaC03G0086800ZS/BnaA06G0076600ZS/BnaC01G0183100ZS/BnaA03G0310100ZS/BnaA03G0039400ZS/BnaC01G0010600ZS/BnaC03G0578100ZS/BnaA09G0150500ZS/BnaC09G0446200ZS/BnaA10G0170100ZS/BnaA09G0613500ZS/BnaA08G0239500ZS/BnaC09G0080300ZS/BnaA03G0091400ZS/BnaA06G0316100ZS/BnaC02G0…	34
BP	GO:1901607	alpha-amino acid biosynthetic process	30/1703	162/24841	5.49e-07	0.000126312	BnaC02G0084700ZS/BnaC02G0112600ZS/BnaC03G0150600ZS/BnaC09G0485200ZS/BnaC05G0549700ZS/BnaA03G0292400ZS/BnaC03G0132800ZS/BnaC03G0086800ZS/BnaA06G0076600ZS/BnaC01G0183100ZS/BnaA03G0310100ZS/BnaA03G0039400ZS/BnaC03G0578100ZS/BnaC09G0446200ZS/BnaA10G0170100ZS/BnaA09G0613500ZS/BnaC09G0080300ZS/BnaA03G0091400ZS/BnaA06G0316100ZS/BnaC02G0204200ZS/BnaC01G0371700ZS/BnaA09G0175900ZS/BnaC03G0253700ZS/BnaC07G0…	BnaC02G0084700ZS/BnaC02G0112600ZS/BnaC03G0150600ZS/BnaC09G0485200ZS/BnaC05G0549700ZS/BnaA03G0292400ZS/BnaC03G0132800ZS/BnaC03G0086800ZS/BnaA06G0076600ZS/BnaC01G0183100ZS/BnaA03G0310100ZS/BnaA03G0039400ZS/BnaC03G0578100ZS/BnaC09G0446200ZS/BnaA10G0170100ZS/BnaA09G0613500ZS/BnaC09G0080300ZS/BnaA03G0091400ZS/BnaA06G0316100ZS/BnaC02G0204200ZS/BnaC01G0371700ZS/BnaA09G0175900ZS/BnaC03G0253700ZS/BnaC07G0…	30
BP	GO:1901605	alpha-amino acid metabolic process	33/1703	205/24841	3.98e-06	0.000684607	BnaC02G0084700ZS/BnaC02G0112600ZS/BnaA05G0043100ZS/BnaC03G0150600ZS/BnaC09G0485200ZS/BnaC05G0549700ZS/BnaA03G0292400ZS/BnaC03G0132800ZS/BnaA02G0161800ZS/BnaC03G0086800ZS/BnaA06G0076600ZS/BnaC01G0183100ZS/BnaA03G0310100ZS/BnaA03G0039400ZS/BnaC03G0578100ZS/BnaC09G0446200ZS/BnaA10G0170100ZS/BnaA09G0613500ZS/BnaC09G0080300ZS/BnaA03G0091400ZS/BnaA06G0316100ZS/BnaC02G0204200ZS/BnaC01G0371700ZS/BnaA09G0…	BnaC02G0084700ZS/BnaC02G0112600ZS/BnaA05G0043100ZS/BnaC03G0150600ZS/BnaC09G0485200ZS/BnaC05G0549700ZS/BnaA03G0292400ZS/BnaC03G0132800ZS/BnaA02G0161800ZS/BnaC03G0086800ZS/BnaA06G0076600ZS/BnaC01G0183100ZS/BnaA03G0310100ZS/BnaA03G0039400ZS/BnaC03G0578100ZS/BnaC09G0446200ZS/BnaA10G0170100ZS/BnaA09G0613500ZS/BnaC09G0080300ZS/BnaA03G0091400ZS/BnaA06G0316100ZS/BnaC02G0204200ZS/BnaC01G0371700ZS/BnaA09G0…	33
BP	GO:0006790	sulfur compound metabolic process	26/1703	144/24841	4.96e-06	0.000684607	BnaC02G0084700ZS/BnaC04G0009200ZS/BnaA05G0043100ZS/BnaC09G0485200ZS/BnaA01G0335100ZS/BnaC05G0549700ZS/BnaA03G0292400ZS/BnaC03G0132800ZS/BnaC03G0086800ZS/BnaC07G0343400ZS/BnaA03G0274400ZS/BnaC09G0005000ZS/BnaA09G0056000ZS/BnaA05G0007400ZS/BnaA05G0347400ZS/BnaA03G0266900ZS/BnaC03G0206000ZS/BnaA10G0170100ZS/BnaA09G0457100ZS/BnaA03G0273600ZS/BnaA05G0323800ZS/BnaA03G0091400ZS/BnaA04G0236600ZS/BnaA06G0…	BnaC02G0084700ZS/BnaC04G0009200ZS/BnaA05G0043100ZS/BnaC09G0485200ZS/BnaA01G0335100ZS/BnaC05G0549700ZS/BnaA03G0292400ZS/BnaC03G0132800ZS/BnaC03G0086800ZS/BnaC07G0343400ZS/BnaA03G0274400ZS/BnaC09G0005000ZS/BnaA09G0056000ZS/BnaA05G0007400ZS/BnaA05G0347400ZS/BnaA03G0266900ZS/BnaC03G0206000ZS/BnaA10G0170100ZS/BnaA09G0457100ZS/BnaA03G0273600ZS/BnaA05G0323800ZS/BnaA03G0091400ZS/BnaA04G0236600ZS/BnaA06G0…	26
BP	GO:0006520	cellular amino acid metabolic process	59/1703	476/24841	7.55e-06	0.000823081	BnaC02G0084700ZS/BnaC02G0112600ZS/BnaA05G0043100ZS/BnaC03G0150600ZS/BnaC09G0485200ZS/BnaC05G0549700ZS/BnaA03G0292400ZS/BnaC06G0065300ZS/BnaA05G0183000ZS/BnaC03G0132800ZS/BnaA02G0161800ZS/BnaC03G0086800ZS/BnaA06G0345400ZS/BnaA04G0103700ZS/BnaC02G0114500ZS/BnaA06G0076600ZS/BnaC01G0183100ZS/BnaA06G0022400ZS/BnaA03G0310100ZS/BnaA03G0027700ZS/BnaA03G0039400ZS/BnaC01G0010600ZS/BnaA04G0128500ZS/BnaC03G0…	BnaC02G0084700ZS/BnaC02G0112600ZS/BnaA05G0043100ZS/BnaC03G0150600ZS/BnaC09G0485200ZS/BnaC05G0549700ZS/BnaA03G0292400ZS/BnaC06G0065300ZS/BnaA05G0183000ZS/BnaC03G0132800ZS/BnaA02G0161800ZS/BnaC03G0086800ZS/BnaA06G0345400ZS/BnaA04G0103700ZS/BnaC02G0114500ZS/BnaA06G0076600ZS/BnaC01G0183100ZS/BnaA06G0022400ZS/BnaA03G0310100ZS/BnaA03G0027700ZS/BnaA03G0039400ZS/BnaC01G0010600ZS/BnaA04G0128500ZS/BnaC03G0…	59
BP	GO:0009086	methionine biosynthetic process	7/1703	13/24841	8.35e-06	0.000823081	BnaC02G0084700ZS/BnaC09G0485200ZS/BnaC05G0549700ZS/BnaA03G0292400ZS/BnaC03G0086800ZS/BnaA10G0170100ZS/BnaA03G0091400ZS	BnaC02G0084700ZS/BnaC09G0485200ZS/BnaC05G0549700ZS/BnaA03G0292400ZS/BnaC03G0086800ZS/BnaA10G0170100ZS/BnaA03G0091400ZS	7
BP	GO:0006396	RNA processing	56/1703	456/24841	1.67e-05	0.00143948	BnaC01G0192100ZS/BnaA08G0068500ZS/BnaA05G0487400ZS/BnaA04G0171800ZS/BnaA06G0316800ZS/BnaC03G0178600ZS/BnaA10G0206400ZS/BnaC03G0084600ZS/BnaA03G0221900ZS/BnaC05G0545800ZS/BnaA03G0391000ZS/BnaC06G0204000ZS/BnaA01G0370500ZS/BnaC03G0505700ZS/BnaA03G0295700ZS/BnaC08G0533500ZS/BnaC05G0506300ZS/BnaC09G0509800ZS/BnaA04G0179800ZS/BnaA06G0385100ZS/BnaC01G0105900ZS/BnaC03G0580400ZS/BnaA10G0008800ZS/BnaA10G0…	BnaC01G0192100ZS/BnaA08G0068500ZS/BnaA05G0487400ZS/BnaA04G0171800ZS/BnaA06G0316800ZS/BnaC03G0178600ZS/BnaA10G0206400ZS/BnaC03G0084600ZS/BnaA03G0221900ZS/BnaC05G0545800ZS/BnaA03G0391000ZS/BnaC06G0204000ZS/BnaA01G0370500ZS/BnaC03G0505700ZS/BnaA03G0295700ZS/BnaC08G0533500ZS/BnaC05G0506300ZS/BnaC09G0509800ZS/BnaA04G0179800ZS/BnaA06G0385100ZS/BnaC01G0105900ZS/BnaC03G0580400ZS/BnaA10G0008800ZS/BnaA10G0…	56
BP	GO:0006556	S-adenosylmethionine biosynthetic process	7/1703	15/24841	2.77e-05	0.00173522	BnaC04G0009200ZS/BnaA01G0335100ZS/BnaA03G0274400ZS/BnaC09G0005000ZS/BnaA05G0007400ZS/BnaC03G0206000ZS/BnaA04G0236600ZS	BnaC04G0009200ZS/BnaA01G0335100ZS/BnaA03G0274400ZS/BnaC09G0005000ZS/BnaA05G0007400ZS/BnaC03G0206000ZS/BnaA04G0236600ZS	7
BP	GO:0046500	S-adenosylmethionine metabolic process	7/1703	15/24841	2.77e-05	0.00173522	BnaC04G0009200ZS/BnaA01G0335100ZS/BnaA03G0274400ZS/BnaC09G0005000ZS/BnaA05G0007400ZS/BnaC03G0206000ZS/BnaA04G0236600ZS	BnaC04G0009200ZS/BnaA01G0335100ZS/BnaA03G0274400ZS/BnaC09G0005000ZS/BnaA05G0007400ZS/BnaC03G0206000ZS/BnaA04G0236600ZS	7
BP	GO:0009067	aspartate family amino acid biosynthetic process	11/1703	38/24841	3.25e-05	0.00173522	BnaC02G0084700ZS/BnaC09G0485200ZS/BnaC05G0549700ZS/BnaA03G0292400ZS/BnaC03G0086800ZS/BnaA03G0039400ZS/BnaA10G0170100ZS/BnaA03G0091400ZS/BnaC03G0253700ZS/BnaA07G0185200ZS/BnaC09G0263100ZS	BnaC02G0084700ZS/BnaC09G0485200ZS/BnaC05G0549700ZS/BnaA03G0292400ZS/BnaC03G0086800ZS/BnaA03G0039400ZS/BnaA10G0170100ZS/BnaA03G0091400ZS/BnaC03G0253700ZS/BnaA07G0185200ZS/BnaC09G0263100ZS	11
BP	GO:0042126	nitrate metabolic process	6/1703	11/24841	3.52e-05	0.00173522	BnaC05G0128100ZS/BnaA02G0305700ZS/BnaC06G0258800ZS/BnaA07G0237900ZS/BnaA06G0103300ZS/BnaC02G0307900ZS	BnaC05G0128100ZS/BnaA02G0305700ZS/BnaC06G0258800ZS/BnaA07G0237900ZS/BnaA06G0103300ZS/BnaC02G0307900ZS	6
BP	GO:0042128	nitrate assimilation	6/1703	11/24841	3.52e-05	0.00173522	BnaC05G0128100ZS/BnaA02G0305700ZS/BnaC06G0258800ZS/BnaA07G0237900ZS/BnaA06G0103300ZS/BnaC02G0307900ZS	BnaC05G0128100ZS/BnaA02G0305700ZS/BnaC06G0258800ZS/BnaA07G0237900ZS/BnaA06G0103300ZS/BnaC02G0307900ZS	6
BP	GO:2001057	reactive nitrogen species metabolic process	6/1703	11/24841	3.52e-05	0.00173522	BnaC05G0128100ZS/BnaA02G0305700ZS/BnaC06G0258800ZS/BnaA07G0237900ZS/BnaA06G0103300ZS/BnaC02G0307900ZS	BnaC05G0128100ZS/BnaA02G0305700ZS/BnaC06G0258800ZS/BnaA07G0237900ZS/BnaA06G0103300ZS/BnaC02G0307900ZS	6
BP	GO:0006555	methionine metabolic process	8/1703	21/24841	4.35e-05	0.00194724	BnaC02G0084700ZS/BnaA05G0043100ZS/BnaC09G0485200ZS/BnaC05G0549700ZS/BnaA03G0292400ZS/BnaC03G0086800ZS/BnaA10G0170100ZS/BnaA03G0091400ZS	BnaC02G0084700ZS/BnaA05G0043100ZS/BnaC09G0485200ZS/BnaC05G0549700ZS/BnaA03G0292400ZS/BnaC03G0086800ZS/BnaA10G0170100ZS/BnaA03G0091400ZS	8
BP	GO:0009066	aspartate family amino acid metabolic process	12/1703	46/24841	4.52e-05	0.00194724	BnaC02G0084700ZS/BnaA05G0043100ZS/BnaC09G0485200ZS/BnaC05G0549700ZS/BnaA03G0292400ZS/BnaC03G0086800ZS/BnaA03G0039400ZS/BnaA10G0170100ZS/BnaA03G0091400ZS/BnaC03G0253700ZS/BnaA07G0185200ZS/BnaC09G0263100ZS	BnaC02G0084700ZS/BnaA05G0043100ZS/BnaC09G0485200ZS/BnaC05G0549700ZS/BnaA03G0292400ZS/BnaC03G0086800ZS/BnaA03G0039400ZS/BnaA10G0170100ZS/BnaA03G0091400ZS/BnaC03G0253700ZS/BnaA07G0185200ZS/BnaC09G0263100ZS	12
BP	GO:0000097	sulfur amino acid biosynthetic process	9/1703	28/24841	6.85e-05	0.00277911	BnaC02G0084700ZS/BnaC09G0485200ZS/BnaC05G0549700ZS/BnaA03G0292400ZS/BnaC03G0132800ZS/BnaC03G0086800ZS/BnaA10G0170100ZS/BnaA03G0091400ZS/BnaA06G0316100ZS	BnaC02G0084700ZS/BnaC09G0485200ZS/BnaC05G0549700ZS/BnaA03G0292400ZS/BnaC03G0132800ZS/BnaC03G0086800ZS/BnaA10G0170100ZS/BnaA03G0091400ZS/BnaA06G0316100ZS	9
BP	GO:0071941	nitrogen cycle metabolic process	6/1703	13/24841	0.000116004	0.00423237	BnaC05G0128100ZS/BnaA02G0305700ZS/BnaC06G0258800ZS/BnaA07G0237900ZS/BnaA06G0103300ZS/BnaC02G0307900ZS	BnaC05G0128100ZS/BnaA02G0305700ZS/BnaC06G0258800ZS/BnaA07G0237900ZS/BnaA06G0103300ZS/BnaC02G0307900ZS	6
BP	GO:0007017	microtubule-based process	31/1703	221/24841	0.000116544	0.00423237	BnaA01G0002900ZS/BnaC09G0490800ZS/BnaA10G0195200ZS/BnaC09G0193300ZS/BnaA05G0368800ZS/BnaC02G0025000ZS/BnaC03G0441700ZS/BnaA09G0476300ZS/BnaC09G0162200ZS/BnaA09G0469500ZS/BnaC09G0142600ZS/BnaC02G0165000ZS/BnaC09G0271000ZS/BnaC06G0388600ZS/BnaC08G0469600ZS/BnaA07G0117800ZS/BnaC03G0047400ZS/BnaA09G0172000ZS/BnaA03G0430700ZS/BnaA06G0351800ZS/BnaA04G0184800ZS/BnaC05G0153800ZS/BnaA03G0074000ZS/BnaA03G0…	BnaA01G0002900ZS/BnaC09G0490800ZS/BnaA10G0195200ZS/BnaC09G0193300ZS/BnaA05G0368800ZS/BnaC02G0025000ZS/BnaC03G0441700ZS/BnaA09G0476300ZS/BnaC09G0162200ZS/BnaA09G0469500ZS/BnaC09G0142600ZS/BnaC02G0165000ZS/BnaC09G0271000ZS/BnaC06G0388600ZS/BnaC08G0469600ZS/BnaA07G0117800ZS/BnaC03G0047400ZS/BnaA09G0172000ZS/BnaA03G0430700ZS/BnaA06G0351800ZS/BnaA04G0184800ZS/BnaC05G0153800ZS/BnaA03G0074000ZS/BnaA03G0…	31
BP	GO:0006928	movement of cell or subcellular component	26/1703	174/24841	0.000143661	0.00472031	BnaA01G0002900ZS/BnaC09G0193300ZS/BnaA05G0368800ZS/BnaC02G0025000ZS/BnaC03G0441700ZS/BnaA09G0476300ZS/BnaC09G0162200ZS/BnaA09G0469500ZS/BnaC09G0142600ZS/BnaC02G0165000ZS/BnaC09G0271000ZS/BnaC06G0388600ZS/BnaC08G0469600ZS/BnaC03G0047400ZS/BnaA09G0172000ZS/BnaA06G0351800ZS/BnaA04G0184800ZS/BnaC05G0153800ZS/BnaA03G0361400ZS/BnaA09G0590900ZS/BnaC08G0304600ZS/BnaA07G0075600ZS/BnaC05G0154400ZS/BnaC08G0…	BnaA01G0002900ZS/BnaC09G0193300ZS/BnaA05G0368800ZS/BnaC02G0025000ZS/BnaC03G0441700ZS/BnaA09G0476300ZS/BnaC09G0162200ZS/BnaA09G0469500ZS/BnaC09G0142600ZS/BnaC02G0165000ZS/BnaC09G0271000ZS/BnaC06G0388600ZS/BnaC08G0469600ZS/BnaC03G0047400ZS/BnaA09G0172000ZS/BnaA06G0351800ZS/BnaA04G0184800ZS/BnaC05G0153800ZS/BnaA03G0361400ZS/BnaA09G0590900ZS/BnaC08G0304600ZS/BnaA07G0075600ZS/BnaC05G0154400ZS/BnaC08G0…	26
BP	GO:0007018	microtubule-based movement	26/1703	174/24841	0.000143661	0.00472031	BnaA01G0002900ZS/BnaC09G0193300ZS/BnaA05G0368800ZS/BnaC02G0025000ZS/BnaC03G0441700ZS/BnaA09G0476300ZS/BnaC09G0162200ZS/BnaA09G0469500ZS/BnaC09G0142600ZS/BnaC02G0165000ZS/BnaC09G0271000ZS/BnaC06G0388600ZS/BnaC08G0469600ZS/BnaC03G0047400ZS/BnaA09G0172000ZS/BnaA06G0351800ZS/BnaA04G0184800ZS/BnaC05G0153800ZS/BnaA03G0361400ZS/BnaA09G0590900ZS/BnaC08G0304600ZS/BnaA07G0075600ZS/BnaC05G0154400ZS/BnaC08G0…	BnaA01G0002900ZS/BnaC09G0193300ZS/BnaA05G0368800ZS/BnaC02G0025000ZS/BnaC03G0441700ZS/BnaA09G0476300ZS/BnaC09G0162200ZS/BnaA09G0469500ZS/BnaC09G0142600ZS/BnaC02G0165000ZS/BnaC09G0271000ZS/BnaC06G0388600ZS/BnaC08G0469600ZS/BnaC03G0047400ZS/BnaA09G0172000ZS/BnaA06G0351800ZS/BnaA04G0184800ZS/BnaC05G0153800ZS/BnaA03G0361400ZS/BnaA09G0590900ZS/BnaC08G0304600ZS/BnaA07G0075600ZS/BnaC05G0154400ZS/BnaC08G0…	26
BP	GO:0000096	sulfur amino acid metabolic process	10/1703	38/24841	0.000178795	0.00560766	BnaC02G0084700ZS/BnaA05G0043100ZS/BnaC09G0485200ZS/BnaC05G0549700ZS/BnaA03G0292400ZS/BnaC03G0132800ZS/BnaC03G0086800ZS/BnaA10G0170100ZS/BnaA03G0091400ZS/BnaA06G0316100ZS	BnaC02G0084700ZS/BnaA05G0043100ZS/BnaC09G0485200ZS/BnaC05G0549700ZS/BnaA03G0292400ZS/BnaC03G0132800ZS/BnaC03G0086800ZS/BnaA10G0170100ZS/BnaA03G0091400ZS/BnaA06G0316100ZS	10
BP	GO:0071103	DNA conformation change	18/1703	108/24841	0.000381566	0.011447	BnaC09G0127000ZS/BnaC01G0098700ZS/BnaC09G0254600ZS/BnaA05G0450200ZS/BnaC02G0160400ZS/BnaC09G0090900ZS/BnaC09G0118300ZS/BnaA09G0121400ZS/BnaA08G0255200ZS/BnaA05G0183700ZS/BnaA01G0156200ZS/BnaA03G0320300ZS/BnaC03G0180700ZS/BnaA05G0118000ZS/BnaC08G0248600ZS/BnaC04G0145500ZS/BnaA10G0127900ZS/BnaC09G0605100ZS	BnaC09G0127000ZS/BnaC01G0098700ZS/BnaC09G0254600ZS/BnaA05G0450200ZS/BnaC02G0160400ZS/BnaC09G0090900ZS/BnaC09G0118300ZS/BnaA09G0121400ZS/BnaA08G0255200ZS/BnaA05G0183700ZS/BnaA01G0156200ZS/BnaA03G0320300ZS/BnaC03G0180700ZS/BnaA05G0118000ZS/BnaC08G0248600ZS/BnaC04G0145500ZS/BnaA10G0127900ZS/BnaC09G0605100ZS	18
BP	GO:0006996	organelle organization	47/1703	416/24841	0.000530169	0.0152423	BnaA03G0439500ZS/BnaA01G0179500ZS/BnaC03G0240800ZS/BnaC07G0414200ZS/BnaA06G0382200ZS/BnaC09G0490800ZS/BnaA10G0195200ZS/BnaA10G0131700ZS/BnaC01G0229700ZS/BnaC09G0127000ZS/BnaC01G0098700ZS/BnaC09G0254600ZS/BnaA05G0450200ZS/BnaA07G0214200ZS/BnaC02G0160400ZS/BnaC09G0090900ZS/BnaC09G0118300ZS/BnaA03G0515800ZS/BnaC05G0139400ZS/BnaA05G0108400ZS/BnaA09G0121400ZS/BnaA03G0330900ZS/BnaA08G0255200ZS/BnaA10G0…	BnaA03G0439500ZS/BnaA01G0179500ZS/BnaC03G0240800ZS/BnaC07G0414200ZS/BnaA06G0382200ZS/BnaC09G0490800ZS/BnaA10G0195200ZS/BnaA10G0131700ZS/BnaC01G0229700ZS/BnaC09G0127000ZS/BnaC01G0098700ZS/BnaC09G0254600ZS/BnaA05G0450200ZS/BnaA07G0214200ZS/BnaC02G0160400ZS/BnaC09G0090900ZS/BnaC09G0118300ZS/BnaA03G0515800ZS/BnaC05G0139400ZS/BnaA05G0108400ZS/BnaA09G0121400ZS/BnaA03G0330900ZS/BnaA08G0255200ZS/BnaA10G0…	47
BP	GO:0030258	lipid modification	11/1703	51/24841	0.000564585	0.0155826	BnaA05G0491400ZS/BnaA09G0086600ZS/BnaC03G0536100ZS/BnaA01G0387700ZS/BnaC03G0525600ZS/BnaA10G0068800ZS/BnaC09G0368100ZS/BnaC02G0167400ZS/BnaA06G0290900ZS/BnaC03G0367900ZS/BnaC03G0536000ZS	BnaA05G0491400ZS/BnaA09G0086600ZS/BnaC03G0536100ZS/BnaA01G0387700ZS/BnaC03G0525600ZS/BnaA10G0068800ZS/BnaC09G0368100ZS/BnaC02G0167400ZS/BnaA06G0290900ZS/BnaC03G0367900ZS/BnaC03G0536000ZS	11
BP	GO:0006766	vitamin metabolic process	10/1703	45/24841	0.000777613	0.0178851	BnaA06G0176600ZS/BnaA06G0361100ZS/BnaA03G0215300ZS/BnaA09G0457100ZS/BnaC04G0560700ZS/BnaA04G0280000ZS/BnaA03G0003200ZS/BnaC04G0598100ZS/BnaA07G0071000ZS/BnaA09G0592700ZS	BnaA06G0176600ZS/BnaA06G0361100ZS/BnaA03G0215300ZS/BnaA09G0457100ZS/BnaC04G0560700ZS/BnaA04G0280000ZS/BnaA03G0003200ZS/BnaC04G0598100ZS/BnaA07G0071000ZS/BnaA09G0592700ZS	10
BP	GO:0006767	water-soluble vitamin metabolic process	10/1703	45/24841	0.000777613	0.0178851	BnaA06G0176600ZS/BnaA06G0361100ZS/BnaA03G0215300ZS/BnaA09G0457100ZS/BnaC04G0560700ZS/BnaA04G0280000ZS/BnaA03G0003200ZS/BnaC04G0598100ZS/BnaA07G0071000ZS/BnaA09G0592700ZS	BnaA06G0176600ZS/BnaA06G0361100ZS/BnaA03G0215300ZS/BnaA09G0457100ZS/BnaC04G0560700ZS/BnaA04G0280000ZS/BnaA03G0003200ZS/BnaC04G0598100ZS/BnaA07G0071000ZS/BnaA09G0592700ZS	10
BP	GO:0009073	aromatic amino acid family biosynthetic process	10/1703	45/24841	0.000777613	0.0178851	BnaC02G0112600ZS/BnaA05G0183000ZS/BnaA06G0076600ZS/BnaA03G0310100ZS/BnaC01G0010600ZS/BnaC03G0578100ZS/BnaC09G0446200ZS/BnaA08G0239500ZS/BnaC04G0479500ZS/BnaC05G0514800ZS	BnaC02G0112600ZS/BnaA05G0183000ZS/BnaA06G0076600ZS/BnaA03G0310100ZS/BnaC01G0010600ZS/BnaC03G0578100ZS/BnaC09G0446200ZS/BnaA08G0239500ZS/BnaC04G0479500ZS/BnaC05G0514800ZS	10
BP	GO:0009110	vitamin biosynthetic process	10/1703	45/24841	0.000777613	0.0178851	BnaA06G0176600ZS/BnaA06G0361100ZS/BnaA03G0215300ZS/BnaA09G0457100ZS/BnaC04G0560700ZS/BnaA04G0280000ZS/BnaA03G0003200ZS/BnaC04G0598100ZS/BnaA07G0071000ZS/BnaA09G0592700ZS	BnaA06G0176600ZS/BnaA06G0361100ZS/BnaA03G0215300ZS/BnaA09G0457100ZS/BnaC04G0560700ZS/BnaA04G0280000ZS/BnaA03G0003200ZS/BnaC04G0598100ZS/BnaA07G0071000ZS/BnaA09G0592700ZS	10
BP	GO:0042364	water-soluble vitamin biosynthetic process	10/1703	45/24841	0.000777613	0.0178851	BnaA06G0176600ZS/BnaA06G0361100ZS/BnaA03G0215300ZS/BnaA09G0457100ZS/BnaC04G0560700ZS/BnaA04G0280000ZS/BnaA03G0003200ZS/BnaC04G0598100ZS/BnaA07G0071000ZS/BnaA09G0592700ZS	BnaA06G0176600ZS/BnaA06G0361100ZS/BnaA03G0215300ZS/BnaA09G0457100ZS/BnaC04G0560700ZS/BnaA04G0280000ZS/BnaA03G0003200ZS/BnaC04G0598100ZS/BnaA07G0071000ZS/BnaA09G0592700ZS	10
BP	GO:0009094	L-phenylalanine biosynthetic process	7/1703	25/24841	0.00112691	0.0242991	BnaC02G0112600ZS/BnaA06G0076600ZS/BnaA03G0310100ZS/BnaC03G0578100ZS/BnaC09G0446200ZS/BnaC04G0479500ZS/BnaC05G0514800ZS	BnaC02G0112600ZS/BnaA06G0076600ZS/BnaA03G0310100ZS/BnaC03G0578100ZS/BnaC09G0446200ZS/BnaC04G0479500ZS/BnaC05G0514800ZS	7
BP	GO:1902223	erythrose 4-phosphate/phosphoenolpyruvate family amino acid biosynthetic process	7/1703	25/24841	0.00112691	0.0242991	BnaC02G0112600ZS/BnaA06G0076600ZS/BnaA03G0310100ZS/BnaC03G0578100ZS/BnaC09G0446200ZS/BnaC04G0479500ZS/BnaC05G0514800ZS	BnaC02G0112600ZS/BnaA06G0076600ZS/BnaA03G0310100ZS/BnaC03G0578100ZS/BnaC09G0446200ZS/BnaC04G0479500ZS/BnaC05G0514800ZS	7
BP	GO:0017144	drug metabolic process	49/1703	457/24841	0.00129109	0.0269955	BnaC02G0112600ZS/BnaC04G0009200ZS/BnaA01G0335100ZS/BnaA05G0111300ZS/BnaA03G0211900ZS/BnaA07G0230500ZS/BnaA03G0366300ZS/BnaA05G0032800ZS/BnaC03G0447000ZS/BnaA03G0274400ZS/BnaC09G0005000ZS/BnaA10G0221900ZS/BnaA06G0085200ZS/BnaA02G0142800ZS/BnaC06G0253800ZS/BnaA06G0142500ZS/BnaA04G0271500ZS/BnaA10G0251400ZS/BnaA06G0076600ZS/BnaA06G0176600ZS/BnaA05G0007400ZS/BnaA03G0310100ZS/BnaA04G0235300ZS/BnaC03G0…	BnaC02G0112600ZS/BnaC04G0009200ZS/BnaA01G0335100ZS/BnaA05G0111300ZS/BnaA03G0211900ZS/BnaA07G0230500ZS/BnaA03G0366300ZS/BnaA05G0032800ZS/BnaC03G0447000ZS/BnaA03G0274400ZS/BnaC09G0005000ZS/BnaA10G0221900ZS/BnaA06G0085200ZS/BnaA02G0142800ZS/BnaC06G0253800ZS/BnaA06G0142500ZS/BnaA04G0271500ZS/BnaA10G0251400ZS/BnaA06G0076600ZS/BnaA06G0176600ZS/BnaA05G0007400ZS/BnaA03G0310100ZS/BnaA04G0235300ZS/BnaC03G0…	49
BP	GO:0006558	L-phenylalanine metabolic process	7/1703	28/24841	0.00231633	0.0431965	BnaC02G0112600ZS/BnaA06G0076600ZS/BnaA03G0310100ZS/BnaC03G0578100ZS/BnaC09G0446200ZS/BnaC04G0479500ZS/BnaC05G0514800ZS	BnaC02G0112600ZS/BnaA06G0076600ZS/BnaA03G0310100ZS/BnaC03G0578100ZS/BnaC09G0446200ZS/BnaC04G0479500ZS/BnaC05G0514800ZS	7
BP	GO:0046834	lipid phosphorylation	7/1703	28/24841	0.00231633	0.0431965	BnaA05G0491400ZS/BnaA09G0086600ZS/BnaC03G0536100ZS/BnaC09G0368100ZS/BnaC02G0167400ZS/BnaA06G0290900ZS/BnaC03G0536000ZS	BnaA05G0491400ZS/BnaA09G0086600ZS/BnaC03G0536100ZS/BnaC09G0368100ZS/BnaC02G0167400ZS/BnaA06G0290900ZS/BnaC03G0536000ZS	7
BP	GO:0046854	phosphatidylinositol phosphorylation	7/1703	28/24841	0.00231633	0.0431965	BnaA05G0491400ZS/BnaA09G0086600ZS/BnaC03G0536100ZS/BnaC09G0368100ZS/BnaC02G0167400ZS/BnaA06G0290900ZS/BnaC03G0536000ZS	BnaA05G0491400ZS/BnaA09G0086600ZS/BnaC03G0536100ZS/BnaC09G0368100ZS/BnaC02G0167400ZS/BnaA06G0290900ZS/BnaC03G0536000ZS	7
BP	GO:1902221	erythrose 4-phosphate/phosphoenolpyruvate family amino acid metabolic process	7/1703	28/24841	0.00231633	0.0431965	BnaC02G0112600ZS/BnaA06G0076600ZS/BnaA03G0310100ZS/BnaC03G0578100ZS/BnaC09G0446200ZS/BnaC04G0479500ZS/BnaC05G0514800ZS	BnaC02G0112600ZS/BnaA06G0076600ZS/BnaA03G0310100ZS/BnaC03G0578100ZS/BnaC09G0446200ZS/BnaC04G0479500ZS/BnaC05G0514800ZS	7
BP	GO:0006323	DNA packaging	12/1703	70/24841	0.00268598	0.0487718	BnaC09G0127000ZS/BnaC09G0254600ZS/BnaC09G0090900ZS/BnaC09G0118300ZS/BnaA09G0121400ZS/BnaA08G0255200ZS/BnaA05G0183700ZS/BnaA01G0156200ZS/BnaA05G0118000ZS/BnaC08G0248600ZS/BnaC04G0145500ZS/BnaA10G0127900ZS	BnaC09G0127000ZS/BnaC09G0254600ZS/BnaC09G0090900ZS/BnaC09G0118300ZS/BnaA09G0121400ZS/BnaA08G0255200ZS/BnaA05G0183700ZS/BnaA01G0156200ZS/BnaA05G0118000ZS/BnaC08G0248600ZS/BnaC04G0145500ZS/BnaA10G0127900ZS	12
BP	GO:0009095	aromatic amino acid family biosynthetic process, prephenate pathway	7/1703	29/24841	0.00287507	0.0508667	BnaC02G0112600ZS/BnaA06G0076600ZS/BnaA03G0310100ZS/BnaC03G0578100ZS/BnaC09G0446200ZS/BnaC04G0479500ZS/BnaC05G0514800ZS	BnaC02G0112600ZS/BnaA06G0076600ZS/BnaA03G0310100ZS/BnaC03G0578100ZS/BnaC09G0446200ZS/BnaC04G0479500ZS/BnaC05G0514800ZS	7
BP	GO:0051276	chromosome organization	28/1703	237/24841	0.00349091	0.0602183	BnaC09G0127000ZS/BnaC01G0098700ZS/BnaC09G0254600ZS/BnaA05G0450200ZS/BnaC02G0160400ZS/BnaC09G0090900ZS/BnaC09G0118300ZS/BnaC05G0139400ZS/BnaA09G0121400ZS/BnaA03G0330900ZS/BnaA08G0255200ZS/BnaA10G0278900ZS/BnaA05G0183700ZS/BnaA04G0175900ZS/BnaA01G0156200ZS/BnaA03G0320300ZS/BnaC03G0180700ZS/BnaA03G0409900ZS/BnaA05G0118000ZS/BnaA04G0213900ZS/BnaC09G0585100ZS/BnaC08G0248600ZS/BnaA06G0113400ZS/BnaC04G0…	BnaC09G0127000ZS/BnaC01G0098700ZS/BnaC09G0254600ZS/BnaA05G0450200ZS/BnaC02G0160400ZS/BnaC09G0090900ZS/BnaC09G0118300ZS/BnaC05G0139400ZS/BnaA09G0121400ZS/BnaA03G0330900ZS/BnaA08G0255200ZS/BnaA10G0278900ZS/BnaA05G0183700ZS/BnaA04G0175900ZS/BnaA01G0156200ZS/BnaA03G0320300ZS/BnaC03G0180700ZS/BnaA03G0409900ZS/BnaA05G0118000ZS/BnaA04G0213900ZS/BnaC09G0585100ZS/BnaC08G0248600ZS/BnaA06G0113400ZS/BnaC04G0…	28
BP	GO:0051052	regulation of DNA metabolic process	4/1703	11/24841	0.00491428	0.0827037	BnaC03G0456600ZS/BnaA05G0334200ZS/BnaA09G0672400ZS/BnaC04G0184000ZS	BnaC03G0456600ZS/BnaA05G0334200ZS/BnaA09G0672400ZS/BnaC04G0184000ZS	4
BP	GO:0034660	ncRNA metabolic process	40/1703	388/24841	0.00661876	0.108737	BnaC06G0065300ZS/BnaC01G0192100ZS/BnaA04G0171800ZS/BnaA06G0345400ZS/BnaA04G0103700ZS/BnaC03G0178600ZS/BnaA10G0206400ZS/BnaA03G0221900ZS/BnaA03G0391000ZS/BnaC02G0114500ZS/BnaC08G0533500ZS/BnaA04G0179800ZS/BnaA06G0385100ZS/BnaA04G0128500ZS/BnaC04G0359200ZS/BnaA06G0157200ZS/BnaA02G0066100ZS/BnaC04G0431000ZS/BnaC07G0333700ZS/BnaC09G0099800ZS/BnaA03G0263900ZS/BnaA10G0205000ZS/BnaA09G0632200ZS/BnaA04G0…	BnaC06G0065300ZS/BnaC01G0192100ZS/BnaA04G0171800ZS/BnaA06G0345400ZS/BnaA04G0103700ZS/BnaC03G0178600ZS/BnaA10G0206400ZS/BnaA03G0221900ZS/BnaA03G0391000ZS/BnaC02G0114500ZS/BnaC08G0533500ZS/BnaA04G0179800ZS/BnaA06G0385100ZS/BnaA04G0128500ZS/BnaC04G0359200ZS/BnaA06G0157200ZS/BnaA02G0066100ZS/BnaC04G0431000ZS/BnaC07G0333700ZS/BnaC09G0099800ZS/BnaA03G0263900ZS/BnaA10G0205000ZS/BnaA09G0632200ZS/BnaA04G0…	40
BP	GO:0006771	riboflavin metabolic process	5/1703	19/24841	0.00777912	0.116687	BnaA06G0176600ZS/BnaA03G0215300ZS/BnaA04G0280000ZS/BnaC04G0598100ZS/BnaA09G0592700ZS	BnaA06G0176600ZS/BnaA03G0215300ZS/BnaA04G0280000ZS/BnaC04G0598100ZS/BnaA09G0592700ZS	5
BP	GO:0009231	riboflavin biosynthetic process	5/1703	19/24841	0.00777912	0.116687	BnaA06G0176600ZS/BnaA03G0215300ZS/BnaA04G0280000ZS/BnaC04G0598100ZS/BnaA09G0592700ZS	BnaA06G0176600ZS/BnaA03G0215300ZS/BnaA04G0280000ZS/BnaC04G0598100ZS/BnaA09G0592700ZS	5
BP	GO:0042726	flavin-containing compound metabolic process	5/1703	19/24841	0.00777912	0.116687	BnaA06G0176600ZS/BnaA03G0215300ZS/BnaA04G0280000ZS/BnaC04G0598100ZS/BnaA09G0592700ZS	BnaA06G0176600ZS/BnaA03G0215300ZS/BnaA04G0280000ZS/BnaC04G0598100ZS/BnaA09G0592700ZS	5
BP	GO:0042727	flavin-containing compound biosynthetic process	5/1703	19/24841	0.00777912	0.116687	BnaA06G0176600ZS/BnaA03G0215300ZS/BnaA04G0280000ZS/BnaC04G0598100ZS/BnaA09G0592700ZS	BnaA06G0176600ZS/BnaA03G0215300ZS/BnaA04G0280000ZS/BnaC04G0598100ZS/BnaA09G0592700ZS	5
BP	GO:0005996	monosaccharide metabolic process	10/1703	61/24841	0.00812609	0.119298	BnaA10G0278300ZS/BnaA09G0039000ZS/BnaA05G0452400ZS/BnaA10G0189800ZS/BnaC02G0065900ZS/BnaC06G0168000ZS/BnaA10G0050800ZS/BnaC09G0101600ZS/BnaA01G0011500ZS/BnaA10G0280400ZS	BnaA10G0278300ZS/BnaA09G0039000ZS/BnaA05G0452400ZS/BnaA10G0189800ZS/BnaC02G0065900ZS/BnaC06G0168000ZS/BnaA10G0050800ZS/BnaC09G0101600ZS/BnaA01G0011500ZS/BnaA10G0280400ZS	10
BP	GO:0009072	aromatic amino acid family metabolic process	10/1703	63/24841	0.0101796	0.146332	BnaC02G0112600ZS/BnaA05G0183000ZS/BnaA06G0076600ZS/BnaA03G0310100ZS/BnaC01G0010600ZS/BnaC03G0578100ZS/BnaC09G0446200ZS/BnaA08G0239500ZS/BnaC04G0479500ZS/BnaC05G0514800ZS	BnaC02G0112600ZS/BnaA05G0183000ZS/BnaA06G0076600ZS/BnaA03G0310100ZS/BnaC01G0010600ZS/BnaC03G0578100ZS/BnaC09G0446200ZS/BnaA08G0239500ZS/BnaC04G0479500ZS/BnaC05G0514800ZS	10
BP	GO:0007010	cytoskeleton organization	13/1703	94/24841	0.0117429	0.164112	BnaA03G0439500ZS/BnaA01G0179500ZS/BnaC03G0240800ZS/BnaC07G0414200ZS/BnaC09G0490800ZS/BnaA10G0195200ZS/BnaA10G0131700ZS/BnaC01G0229700ZS/BnaA03G0515800ZS/BnaA05G0108400ZS/BnaA05G0137600ZS/BnaA08G0156300ZS/BnaA03G0074000ZS	BnaA03G0439500ZS/BnaA01G0179500ZS/BnaC03G0240800ZS/BnaC07G0414200ZS/BnaC09G0490800ZS/BnaA10G0195200ZS/BnaA10G0131700ZS/BnaC01G0229700ZS/BnaA03G0515800ZS/BnaA05G0108400ZS/BnaA05G0137600ZS/BnaA08G0156300ZS/BnaA03G0074000ZS	13
BP	GO:0043648	dicarboxylic acid metabolic process	6/1703	29/24841	0.0124715	0.164112	BnaC03G0150600ZS/BnaA09G0044300ZS/BnaA06G0372600ZS/BnaC03G0253700ZS/BnaA07G0185200ZS/BnaA10G0286200ZS	BnaC03G0150600ZS/BnaA09G0044300ZS/BnaA06G0372600ZS/BnaC03G0253700ZS/BnaA07G0185200ZS/BnaA10G0286200ZS	6
BP	GO:0006334	nucleosome assembly	10/1703	65/24841	0.0126057	0.164112	BnaC09G0127000ZS/BnaC09G0254600ZS/BnaC09G0090900ZS/BnaC09G0118300ZS/BnaA09G0121400ZS/BnaA08G0255200ZS/BnaA05G0183700ZS/BnaA01G0156200ZS/BnaC08G0248600ZS/BnaA10G0127900ZS	BnaC09G0127000ZS/BnaC09G0254600ZS/BnaC09G0090900ZS/BnaC09G0118300ZS/BnaA09G0121400ZS/BnaA08G0255200ZS/BnaA05G0183700ZS/BnaA01G0156200ZS/BnaC08G0248600ZS/BnaA10G0127900ZS	10
BP	GO:0031497	chromatin assembly	10/1703	65/24841	0.0126057	0.164112	BnaC09G0127000ZS/BnaC09G0254600ZS/BnaC09G0090900ZS/BnaC09G0118300ZS/BnaA09G0121400ZS/BnaA08G0255200ZS/BnaA05G0183700ZS/BnaA01G0156200ZS/BnaC08G0248600ZS/BnaA10G0127900ZS	BnaC09G0127000ZS/BnaC09G0254600ZS/BnaC09G0090900ZS/BnaC09G0118300ZS/BnaA09G0121400ZS/BnaA08G0255200ZS/BnaA05G0183700ZS/BnaA01G0156200ZS/BnaC08G0248600ZS/BnaA10G0127900ZS	10
BP	GO:0034728	nucleosome organization	10/1703	65/24841	0.0126057	0.164112	BnaC09G0127000ZS/BnaC09G0254600ZS/BnaC09G0090900ZS/BnaC09G0118300ZS/BnaA09G0121400ZS/BnaA08G0255200ZS/BnaA05G0183700ZS/BnaA01G0156200ZS/BnaC08G0248600ZS/BnaA10G0127900ZS	BnaC09G0127000ZS/BnaC09G0254600ZS/BnaC09G0090900ZS/BnaC09G0118300ZS/BnaA09G0121400ZS/BnaA08G0255200ZS/BnaA05G0183700ZS/BnaA01G0156200ZS/BnaC08G0248600ZS/BnaA10G0127900ZS	10
BP	GO:0034470	ncRNA processing	22/1703	195/24841	0.0147497	0.188468	BnaC01G0192100ZS/BnaA04G0171800ZS/BnaC03G0178600ZS/BnaA10G0206400ZS/BnaA03G0221900ZS/BnaA03G0391000ZS/BnaC08G0533500ZS/BnaA04G0179800ZS/BnaA06G0385100ZS/BnaA06G0157200ZS/BnaA02G0066100ZS/BnaC09G0099800ZS/BnaA03G0263900ZS/BnaA03G0221700ZS/BnaA10G0155200ZS/BnaC04G0040200ZS/BnaC03G0076000ZS/BnaC09G0495800ZS/BnaC03G0027600ZS/BnaA01G0416600ZS/BnaA10G0199300ZS/BnaA05G0051600ZS	BnaC01G0192100ZS/BnaA04G0171800ZS/BnaC03G0178600ZS/BnaA10G0206400ZS/BnaA03G0221900ZS/BnaA03G0391000ZS/BnaC08G0533500ZS/BnaA04G0179800ZS/BnaA06G0385100ZS/BnaA06G0157200ZS/BnaA02G0066100ZS/BnaC09G0099800ZS/BnaA03G0263900ZS/BnaA03G0221700ZS/BnaA10G0155200ZS/BnaC04G0040200ZS/BnaC03G0076000ZS/BnaC09G0495800ZS/BnaC03G0027600ZS/BnaA01G0416600ZS/BnaA10G0199300ZS/BnaA05G0051600ZS	22
BP	GO:0006333	chromatin assembly or disassembly	10/1703	69/24841	0.0187284	0.234956	BnaC09G0127000ZS/BnaC09G0254600ZS/BnaC09G0090900ZS/BnaC09G0118300ZS/BnaA09G0121400ZS/BnaA08G0255200ZS/BnaA05G0183700ZS/BnaA01G0156200ZS/BnaC08G0248600ZS/BnaA10G0127900ZS	BnaC09G0127000ZS/BnaC09G0254600ZS/BnaC09G0090900ZS/BnaC09G0118300ZS/BnaA09G0121400ZS/BnaA08G0255200ZS/BnaA05G0183700ZS/BnaA01G0156200ZS/BnaC08G0248600ZS/BnaA10G0127900ZS	10
BP	GO:0006399	tRNA metabolic process	32/1703	318/24841	0.0191796	0.236321	BnaC06G0065300ZS/BnaC01G0192100ZS/BnaA06G0345400ZS/BnaA04G0103700ZS/BnaC03G0178600ZS/BnaA10G0206400ZS/BnaA03G0221900ZS/BnaA03G0391000ZS/BnaC02G0114500ZS/BnaC08G0533500ZS/BnaA04G0179800ZS/BnaA04G0128500ZS/BnaC04G0359200ZS/BnaA06G0157200ZS/BnaC04G0431000ZS/BnaC07G0333700ZS/BnaA10G0205000ZS/BnaA09G0632200ZS/BnaA04G0171700ZS/BnaC03G0312500ZS/BnaC01G0048900ZS/BnaA03G0121300ZS/BnaA01G0400800ZS/BnaA01G0…	BnaC06G0065300ZS/BnaC01G0192100ZS/BnaA06G0345400ZS/BnaA04G0103700ZS/BnaC03G0178600ZS/BnaA10G0206400ZS/BnaA03G0221900ZS/BnaA03G0391000ZS/BnaC02G0114500ZS/BnaC08G0533500ZS/BnaA04G0179800ZS/BnaA04G0128500ZS/BnaC04G0359200ZS/BnaA06G0157200ZS/BnaC04G0431000ZS/BnaC07G0333700ZS/BnaA10G0205000ZS/BnaA09G0632200ZS/BnaA04G0171700ZS/BnaC03G0312500ZS/BnaC01G0048900ZS/BnaA03G0121300ZS/BnaA01G0400800ZS/BnaA01G0…	32
BP	GO:0019318	hexose metabolic process	8/1703	50/24841	0.0195674	0.236868	BnaA09G0039000ZS/BnaA05G0452400ZS/BnaA10G0189800ZS/BnaC02G0065900ZS/BnaC06G0168000ZS/BnaA10G0050800ZS/BnaC09G0101600ZS/BnaA01G0011500ZS	BnaA09G0039000ZS/BnaA05G0452400ZS/BnaA10G0189800ZS/BnaC02G0065900ZS/BnaC06G0168000ZS/BnaA10G0050800ZS/BnaC09G0101600ZS/BnaA01G0011500ZS	8
BP	GO:0005985	sucrose metabolic process	7/1703	41/24841	0.0202476	0.240789	BnaC03G0198900ZS/BnaC04G0543900ZS/BnaC03G0050300ZS/BnaC07G0359000ZS/BnaA04G0229500ZS/BnaC08G0343000ZS/BnaA06G0335800ZS	BnaC03G0198900ZS/BnaC04G0543900ZS/BnaC03G0050300ZS/BnaC07G0359000ZS/BnaA04G0229500ZS/BnaC08G0343000ZS/BnaA06G0335800ZS	7
BP	GO:0005986	sucrose biosynthetic process	4/1703	16/24841	0.0205892	0.240789	BnaC03G0198900ZS/BnaC04G0543900ZS/BnaA04G0229500ZS/BnaC08G0343000ZS	BnaC03G0198900ZS/BnaC04G0543900ZS/BnaA04G0229500ZS/BnaC08G0343000ZS	4
BP	GO:0065004	protein-DNA complex assembly	10/1703	71/24841	0.0225	0.254508	BnaC09G0127000ZS/BnaC09G0254600ZS/BnaC09G0090900ZS/BnaC09G0118300ZS/BnaA09G0121400ZS/BnaA08G0255200ZS/BnaA05G0183700ZS/BnaA01G0156200ZS/BnaC08G0248600ZS/BnaA10G0127900ZS	BnaC09G0127000ZS/BnaC09G0254600ZS/BnaC09G0090900ZS/BnaC09G0118300ZS/BnaA09G0121400ZS/BnaA08G0255200ZS/BnaA05G0183700ZS/BnaA01G0156200ZS/BnaC08G0248600ZS/BnaA10G0127900ZS	10
BP	GO:0071824	protein-DNA complex subunit organization	10/1703	71/24841	0.0225	0.254508	BnaC09G0127000ZS/BnaC09G0254600ZS/BnaC09G0090900ZS/BnaC09G0118300ZS/BnaA09G0121400ZS/BnaA08G0255200ZS/BnaA05G0183700ZS/BnaA01G0156200ZS/BnaC08G0248600ZS/BnaA10G0127900ZS	BnaC09G0127000ZS/BnaC09G0254600ZS/BnaC09G0090900ZS/BnaC09G0118300ZS/BnaA09G0121400ZS/BnaA08G0255200ZS/BnaA05G0183700ZS/BnaA01G0156200ZS/BnaC08G0248600ZS/BnaA10G0127900ZS	10
BP	GO:0044085	cellular component biogenesis	42/1703	449/24841	0.0255043	0.282087	BnaC01G0192100ZS/BnaA04G0171800ZS/BnaC09G0490800ZS/BnaA10G0195200ZS/BnaC02G0069900ZS/BnaC09G0127000ZS/BnaC03G0084600ZS/BnaA04G0125100ZS/BnaC09G0254600ZS/BnaA04G0119600ZS/BnaC09G0090900ZS/BnaA09G0636600ZS/BnaC09G0118300ZS/BnaA06G0385100ZS/BnaA05G0347400ZS/BnaA03G0266900ZS/BnaA05G0108400ZS/BnaA02G0066100ZS/BnaA09G0121400ZS/BnaC09G0099800ZS/BnaA08G0255200ZS/BnaA03G0263900ZS/BnaA05G0183700ZS/BnaA01G0…	BnaC01G0192100ZS/BnaA04G0171800ZS/BnaC09G0490800ZS/BnaA10G0195200ZS/BnaC02G0069900ZS/BnaC09G0127000ZS/BnaC03G0084600ZS/BnaA04G0125100ZS/BnaC09G0254600ZS/BnaA04G0119600ZS/BnaC09G0090900ZS/BnaA09G0636600ZS/BnaC09G0118300ZS/BnaA06G0385100ZS/BnaA05G0347400ZS/BnaA03G0266900ZS/BnaA05G0108400ZS/BnaA02G0066100ZS/BnaA09G0121400ZS/BnaC09G0099800ZS/BnaA08G0255200ZS/BnaA03G0263900ZS/BnaA05G0183700ZS/BnaA01G0…	42
BP	GO:0006397	mRNA processing	15/1703	126/24841	0.0257558	0.282087	BnaA08G0068500ZS/BnaA05G0487400ZS/BnaC03G0084600ZS/BnaA01G0370500ZS/BnaA03G0295700ZS/BnaC05G0506300ZS/BnaA10G0254400ZS/BnaA09G0033200ZS/BnaC01G0191500ZS/BnaC07G0506000ZS/BnaA08G0260200ZS/BnaC01G0463200ZS/BnaA05G0428900ZS/BnaA01G0329000ZS/BnaC05G0482200ZS	BnaA08G0068500ZS/BnaA05G0487400ZS/BnaC03G0084600ZS/BnaA01G0370500ZS/BnaA03G0295700ZS/BnaC05G0506300ZS/BnaA10G0254400ZS/BnaA09G0033200ZS/BnaC01G0191500ZS/BnaC07G0506000ZS/BnaA08G0260200ZS/BnaC01G0463200ZS/BnaA05G0428900ZS/BnaA01G0329000ZS/BnaC05G0482200ZS	15
BP	GO:0030259	lipid glycosylation	3/1703	10/24841	0.0268041	0.288275	BnaA01G0387700ZS/BnaA10G0068800ZS/BnaC03G0367900ZS	BnaA01G0387700ZS/BnaA10G0068800ZS/BnaC03G0367900ZS	3
BP	GO:0016071	mRNA metabolic process	16/1703	138/24841	0.0271563	0.288275	BnaA08G0068500ZS/BnaA05G0487400ZS/BnaC03G0084600ZS/BnaA01G0370500ZS/BnaA03G0295700ZS/BnaC05G0506300ZS/BnaA10G0254400ZS/BnaA09G0033200ZS/BnaC01G0191500ZS/BnaC07G0506000ZS/BnaA08G0260200ZS/BnaC01G0463200ZS/BnaA05G0428900ZS/BnaC04G0040200ZS/BnaA01G0329000ZS/BnaC05G0482200ZS	BnaA08G0068500ZS/BnaA05G0487400ZS/BnaC03G0084600ZS/BnaA01G0370500ZS/BnaA03G0295700ZS/BnaC05G0506300ZS/BnaA10G0254400ZS/BnaA09G0033200ZS/BnaC01G0191500ZS/BnaC07G0506000ZS/BnaA08G0260200ZS/BnaC01G0463200ZS/BnaA05G0428900ZS/BnaC04G0040200ZS/BnaA01G0329000ZS/BnaC05G0482200ZS	16
BP	GO:0022613	ribonucleoprotein complex biogenesis	17/1703	150/24841	0.0283119	0.295988	BnaC01G0192100ZS/BnaA04G0171800ZS/BnaC03G0084600ZS/BnaA06G0385100ZS/BnaA02G0066100ZS/BnaC09G0099800ZS/BnaA03G0263900ZS/BnaA10G0047600ZS/BnaC03G0068300ZS/BnaC03G0213200ZS/BnaA06G0033800ZS/BnaC04G0040200ZS/BnaC09G0495800ZS/BnaC03G0027600ZS/BnaC09G0526000ZS/BnaA05G0190600ZS/BnaA10G0199300ZS	BnaC01G0192100ZS/BnaA04G0171800ZS/BnaC03G0084600ZS/BnaA06G0385100ZS/BnaA02G0066100ZS/BnaC09G0099800ZS/BnaA03G0263900ZS/BnaA10G0047600ZS/BnaC03G0068300ZS/BnaC03G0213200ZS/BnaA06G0033800ZS/BnaC04G0040200ZS/BnaC09G0495800ZS/BnaC03G0027600ZS/BnaC09G0526000ZS/BnaA05G0190600ZS/BnaA10G0199300ZS	17
BP	GO:0006357	regulation of transcription by RNA polymerase II	6/1703	35/24841	0.0300839	0.309819	BnaC02G0008600ZS/BnaA09G0012400ZS/BnaA03G0280100ZS/BnaA03G0087200ZS/BnaA10G0294100ZS/BnaC05G0136800ZS	BnaC02G0008600ZS/BnaA09G0012400ZS/BnaA03G0280100ZS/BnaA03G0087200ZS/BnaA10G0294100ZS/BnaC05G0136800ZS	6
BP	GO:0042254	ribosome biogenesis	16/1703	140/24841	0.0305356	0.309846	BnaC01G0192100ZS/BnaA04G0171800ZS/BnaA06G0385100ZS/BnaA02G0066100ZS/BnaC09G0099800ZS/BnaA03G0263900ZS/BnaA10G0047600ZS/BnaC03G0068300ZS/BnaC03G0213200ZS/BnaA06G0033800ZS/BnaC04G0040200ZS/BnaC09G0495800ZS/BnaC03G0027600ZS/BnaC09G0526000ZS/BnaA05G0190600ZS/BnaA10G0199300ZS	BnaC01G0192100ZS/BnaA04G0171800ZS/BnaA06G0385100ZS/BnaA02G0066100ZS/BnaC09G0099800ZS/BnaA03G0263900ZS/BnaA10G0047600ZS/BnaC03G0068300ZS/BnaC03G0213200ZS/BnaA06G0033800ZS/BnaC04G0040200ZS/BnaC09G0495800ZS/BnaC03G0027600ZS/BnaC09G0526000ZS/BnaA05G0190600ZS/BnaA10G0199300ZS	16
BP	GO:0006457	protein folding	29/1703	295/24841	0.0324439	0.324439	BnaC03G0137000ZS/BnaC03G0137400ZS/BnaC03G0134500ZS/BnaC02G0155400ZS/BnaC02G0160900ZS/BnaC02G0108200ZS/BnaA09G0604700ZS/BnaC09G0265700ZS/BnaC01G0063400ZS/BnaC04G0254800ZS/BnaC07G0093500ZS/BnaA03G0384100ZS/BnaA01G0427700ZS/BnaC02G0155900ZS/BnaA04G0007600ZS/BnaC07G0463800ZS/BnaC05G0507900ZS/BnaA03G0116500ZS/BnaA09G0226500ZS/BnaC09G0111300ZS/BnaA04G0145100ZS/BnaC09G0487800ZS/BnaC07G0288000ZS/BnaA08G0…	BnaC03G0137000ZS/BnaC03G0137400ZS/BnaC03G0134500ZS/BnaC02G0155400ZS/BnaC02G0160900ZS/BnaC02G0108200ZS/BnaA09G0604700ZS/BnaC09G0265700ZS/BnaC01G0063400ZS/BnaC04G0254800ZS/BnaC07G0093500ZS/BnaA03G0384100ZS/BnaA01G0427700ZS/BnaC02G0155900ZS/BnaA04G0007600ZS/BnaC07G0463800ZS/BnaC05G0507900ZS/BnaA03G0116500ZS/BnaA09G0226500ZS/BnaC09G0111300ZS/BnaA04G0145100ZS/BnaC09G0487800ZS/BnaC07G0288000ZS/BnaA08G0…	29
BP	GO:0034622	cellular protein-containing complex assembly	18/1703	167/24841	0.0379351	0.373932	BnaC09G0490800ZS/BnaA10G0195200ZS/BnaC09G0127000ZS/BnaC03G0084600ZS/BnaC09G0254600ZS/BnaA04G0119600ZS/BnaC09G0090900ZS/BnaC09G0118300ZS/BnaA05G0108400ZS/BnaA09G0121400ZS/BnaA08G0255200ZS/BnaA05G0183700ZS/BnaA01G0156200ZS/BnaC06G0026700ZS/BnaC08G0248600ZS/BnaA03G0367600ZS/BnaA10G0127900ZS/BnaA03G0074000ZS	BnaC09G0490800ZS/BnaA10G0195200ZS/BnaC09G0127000ZS/BnaC03G0084600ZS/BnaC09G0254600ZS/BnaA04G0119600ZS/BnaC09G0090900ZS/BnaC09G0118300ZS/BnaA05G0108400ZS/BnaA09G0121400ZS/BnaA08G0255200ZS/BnaA05G0183700ZS/BnaA01G0156200ZS/BnaC06G0026700ZS/BnaC08G0248600ZS/BnaA03G0367600ZS/BnaA10G0127900ZS/BnaA03G0074000ZS	18
BP	GO:0065003	protein-containing complex assembly	19/1703	179/24841	0.0384961	0.374117	BnaC09G0490800ZS/BnaA10G0195200ZS/BnaC09G0127000ZS/BnaC03G0084600ZS/BnaA04G0125100ZS/BnaC09G0254600ZS/BnaA04G0119600ZS/BnaC09G0090900ZS/BnaC09G0118300ZS/BnaA05G0108400ZS/BnaA09G0121400ZS/BnaA08G0255200ZS/BnaA05G0183700ZS/BnaA01G0156200ZS/BnaC06G0026700ZS/BnaC08G0248600ZS/BnaA03G0367600ZS/BnaA10G0127900ZS/BnaA03G0074000ZS	BnaC09G0490800ZS/BnaA10G0195200ZS/BnaC09G0127000ZS/BnaC03G0084600ZS/BnaA04G0125100ZS/BnaC09G0254600ZS/BnaA04G0119600ZS/BnaC09G0090900ZS/BnaC09G0118300ZS/BnaA05G0108400ZS/BnaA09G0121400ZS/BnaA08G0255200ZS/BnaA05G0183700ZS/BnaA01G0156200ZS/BnaC06G0026700ZS/BnaC08G0248600ZS/BnaA03G0367600ZS/BnaA10G0127900ZS/BnaA03G0074000ZS	19
BP	GO:0006325	chromatin organization	16/1703	145/24841	0.0403265	0.386462	BnaC09G0127000ZS/BnaC09G0254600ZS/BnaC09G0090900ZS/BnaC09G0118300ZS/BnaC05G0139400ZS/BnaA09G0121400ZS/BnaA03G0330900ZS/BnaA08G0255200ZS/BnaA10G0278900ZS/BnaA05G0183700ZS/BnaA01G0156200ZS/BnaA04G0213900ZS/BnaC08G0248600ZS/BnaA06G0113400ZS/BnaA10G0127900ZS/BnaC05G0427300ZS	BnaC09G0127000ZS/BnaC09G0254600ZS/BnaC09G0090900ZS/BnaC09G0118300ZS/BnaC05G0139400ZS/BnaA09G0121400ZS/BnaA03G0330900ZS/BnaA08G0255200ZS/BnaA10G0278900ZS/BnaA05G0183700ZS/BnaA01G0156200ZS/BnaA04G0213900ZS/BnaC08G0248600ZS/BnaA06G0113400ZS/BnaA10G0127900ZS/BnaC05G0427300ZS	16
BP	GO:0007264	small GTPase mediated signal transduction	29/1703	302/24841	0.0420376	0.397341	BnaA03G0399600ZS/BnaA03G0441100ZS/BnaA09G0199800ZS/BnaA03G0567500ZS/BnaA03G0217400ZS/BnaA06G0058600ZS/BnaA04G0282600ZS/BnaA08G0258000ZS/BnaA01G0324100ZS/BnaC02G0123300ZS/BnaA10G0243400ZS/BnaA02G0129000ZS/BnaA05G0047200ZS/BnaC09G0073200ZS/BnaA04G0045400ZS/BnaA09G0698300ZS/BnaC01G0105200ZS/BnaA09G0102700ZS/BnaA09G0056900ZS/BnaC07G0541800ZS/BnaC07G0245400ZS/BnaA03G0355500ZS/BnaA09G0261300ZS/BnaA03G0…	BnaA03G0399600ZS/BnaA03G0441100ZS/BnaA09G0199800ZS/BnaA03G0567500ZS/BnaA03G0217400ZS/BnaA06G0058600ZS/BnaA04G0282600ZS/BnaA08G0258000ZS/BnaA01G0324100ZS/BnaC02G0123300ZS/BnaA10G0243400ZS/BnaA02G0129000ZS/BnaA05G0047200ZS/BnaC09G0073200ZS/BnaA04G0045400ZS/BnaA09G0698300ZS/BnaC01G0105200ZS/BnaA09G0102700ZS/BnaA09G0056900ZS/BnaC07G0541800ZS/BnaC07G0245400ZS/BnaA03G0355500ZS/BnaA09G0261300ZS/BnaA03G0…	29
BP	GO:0006265	DNA topological change	6/1703	38/24841	0.0430524	0.400217	BnaC01G0098700ZS/BnaA05G0450200ZS/BnaC02G0160400ZS/BnaA03G0320300ZS/BnaC03G0180700ZS/BnaC09G0605100ZS	BnaC01G0098700ZS/BnaA05G0450200ZS/BnaC02G0160400ZS/BnaA03G0320300ZS/BnaC03G0180700ZS/BnaC09G0605100ZS	6
BP	GO:0000394	RNA splicing, via endonucleolytic cleavage and ligation	3/1703	12/24841	0.0443587	0.400217	BnaC08G0533500ZS/BnaA10G0155200ZS/BnaA05G0051600ZS	BnaC08G0533500ZS/BnaA10G0155200ZS/BnaA05G0051600ZS	3
BP	GO:0006388	tRNA splicing, via endonucleolytic cleavage and ligation	3/1703	12/24841	0.0443587	0.400217	BnaC08G0533500ZS/BnaA10G0155200ZS/BnaA05G0051600ZS	BnaC08G0533500ZS/BnaA10G0155200ZS/BnaA05G0051600ZS	3
BP	GO:0043933	protein-containing complex subunit organization	21/1703	206/24841	0.0446619	0.400217	BnaC09G0490800ZS/BnaA10G0195200ZS/BnaC09G0127000ZS/BnaC03G0084600ZS/BnaC07G0272100ZS/BnaA04G0125100ZS/BnaC09G0254600ZS/BnaA04G0119600ZS/BnaC09G0090900ZS/BnaC09G0118300ZS/BnaC04G0221300ZS/BnaA05G0108400ZS/BnaA09G0121400ZS/BnaA08G0255200ZS/BnaA05G0183700ZS/BnaA01G0156200ZS/BnaC06G0026700ZS/BnaC08G0248600ZS/BnaA03G0367600ZS/BnaA10G0127900ZS/BnaA03G0074000ZS	BnaC09G0490800ZS/BnaA10G0195200ZS/BnaC09G0127000ZS/BnaC03G0084600ZS/BnaC07G0272100ZS/BnaA04G0125100ZS/BnaC09G0254600ZS/BnaA04G0119600ZS/BnaC09G0090900ZS/BnaC09G0118300ZS/BnaC04G0221300ZS/BnaA05G0108400ZS/BnaA09G0121400ZS/BnaA08G0255200ZS/BnaA05G0183700ZS/BnaA01G0156200ZS/BnaC06G0026700ZS/BnaC08G0248600ZS/BnaA03G0367600ZS/BnaA10G0127900ZS/BnaA03G0074000ZS	21
BP	GO:0006364	rRNA processing	10/1703	80/24841	0.0463806	0.404454	BnaC01G0192100ZS/BnaA04G0171800ZS/BnaA06G0385100ZS/BnaA02G0066100ZS/BnaC09G0099800ZS/BnaA03G0263900ZS/BnaC04G0040200ZS/BnaC09G0495800ZS/BnaC03G0027600ZS/BnaA10G0199300ZS	BnaC01G0192100ZS/BnaA04G0171800ZS/BnaA06G0385100ZS/BnaA02G0066100ZS/BnaC09G0099800ZS/BnaA03G0263900ZS/BnaC04G0040200ZS/BnaC09G0495800ZS/BnaC03G0027600ZS/BnaA10G0199300ZS	10
BP	GO:0016072	rRNA metabolic process	10/1703	80/24841	0.0463806	0.404454	BnaC01G0192100ZS/BnaA04G0171800ZS/BnaA06G0385100ZS/BnaA02G0066100ZS/BnaC09G0099800ZS/BnaA03G0263900ZS/BnaC04G0040200ZS/BnaC09G0495800ZS/BnaC03G0027600ZS/BnaA10G0199300ZS	BnaC01G0192100ZS/BnaA04G0171800ZS/BnaA06G0385100ZS/BnaA02G0066100ZS/BnaC09G0099800ZS/BnaA03G0263900ZS/BnaC04G0040200ZS/BnaC09G0495800ZS/BnaC03G0027600ZS/BnaA10G0199300ZS	10
BP	GO:0008033	tRNA processing	14/1703	125/24841	0.0474379	0.404454	BnaC01G0192100ZS/BnaC03G0178600ZS/BnaA10G0206400ZS/BnaA03G0221900ZS/BnaA03G0391000ZS/BnaC08G0533500ZS/BnaA04G0179800ZS/BnaA06G0157200ZS/BnaA03G0221700ZS/BnaA10G0155200ZS/BnaC04G0040200ZS/BnaC03G0076000ZS/BnaA01G0416600ZS/BnaA05G0051600ZS	BnaC01G0192100ZS/BnaC03G0178600ZS/BnaA10G0206400ZS/BnaA03G0221900ZS/BnaA03G0391000ZS/BnaC08G0533500ZS/BnaA04G0179800ZS/BnaA06G0157200ZS/BnaA03G0221700ZS/BnaA10G0155200ZS/BnaC04G0040200ZS/BnaC03G0076000ZS/BnaA01G0416600ZS/BnaA05G0051600ZS	14
BP	GO:0048285	organelle fission	6/1703	39/24841	0.0480449	0.404454	BnaA07G0214200ZS/BnaA05G0054700ZS/BnaA05G0118000ZS/BnaA10G0284900ZS/BnaC04G0145500ZS/BnaA06G0176200ZS	BnaA07G0214200ZS/BnaA05G0054700ZS/BnaA05G0118000ZS/BnaA10G0284900ZS/BnaC04G0145500ZS/BnaA06G0176200ZS	6
BP	GO:0006732	coenzyme metabolic process	27/1703	281/24841	0.0480655	0.404454	BnaC04G0009200ZS/BnaA01G0335100ZS/BnaA05G0480600ZS/BnaA07G0230500ZS/BnaA03G0274400ZS/BnaC09G0005000ZS/BnaA06G0085200ZS/BnaA02G0142800ZS/BnaC05G0570800ZS/BnaA04G0127200ZS/BnaA05G0007400ZS/BnaA01G0055900ZS/BnaA04G0235300ZS/BnaC03G0204500ZS/BnaA06G0361100ZS/BnaC09G0350100ZS/BnaC03G0206000ZS/BnaC04G0560700ZS/BnaA06G0153700ZS/BnaA09G0599700ZS/BnaA04G0236600ZS/BnaC03G0134800ZS/BnaA03G0003200ZS/BnaA05G0…	BnaC04G0009200ZS/BnaA01G0335100ZS/BnaA05G0480600ZS/BnaA07G0230500ZS/BnaA03G0274400ZS/BnaC09G0005000ZS/BnaA06G0085200ZS/BnaA02G0142800ZS/BnaC05G0570800ZS/BnaA04G0127200ZS/BnaA05G0007400ZS/BnaA01G0055900ZS/BnaA04G0235300ZS/BnaC03G0204500ZS/BnaA06G0361100ZS/BnaC09G0350100ZS/BnaC03G0206000ZS/BnaC04G0560700ZS/BnaA06G0153700ZS/BnaA09G0599700ZS/BnaA04G0236600ZS/BnaC03G0134800ZS/BnaA03G0003200ZS/BnaA05G0…	27
CC	GO:0044428	nuclear part	31/613	266/9099	0.00188764	0.358652	BnaC02G0008600ZS/BnaA05G0487400ZS/BnaC02G0020900ZS/BnaA09G0171700ZS/BnaC03G0084600ZS/BnaA09G0012400ZS/BnaA03G0280100ZS/BnaC06G0168700ZS/BnaA08G0288900ZS/BnaA07G0098000ZS/BnaA05G0410600ZS/BnaA10G0053900ZS/BnaA02G0019900ZS/BnaA10G0254400ZS/BnaC09G0099800ZS/BnaC01G0191500ZS/BnaC07G0217300ZS/BnaC03G0068300ZS/BnaC07G0149000ZS/BnaC08G0501000ZS/BnaC09G0585100ZS/BnaA05G0437700ZS/BnaA03G0087200ZS/BnaA10G0…	BnaC02G0008600ZS/BnaA05G0487400ZS/BnaC02G0020900ZS/BnaA09G0171700ZS/BnaC03G0084600ZS/BnaA09G0012400ZS/BnaA03G0280100ZS/BnaC06G0168700ZS/BnaA08G0288900ZS/BnaA07G0098000ZS/BnaA05G0410600ZS/BnaA10G0053900ZS/BnaA02G0019900ZS/BnaA10G0254400ZS/BnaC09G0099800ZS/BnaC01G0191500ZS/BnaC07G0217300ZS/BnaC03G0068300ZS/BnaC07G0149000ZS/BnaC08G0501000ZS/BnaC09G0585100ZS/BnaA05G0437700ZS/BnaA03G0087200ZS/BnaA10G0…	31
CC	GO:0031981	nuclear lumen	22/613	177/9099	0.00380543	0.361516	BnaC02G0008600ZS/BnaA09G0012400ZS/BnaA03G0280100ZS/BnaC06G0168700ZS/BnaA07G0098000ZS/BnaA10G0053900ZS/BnaC09G0099800ZS/BnaC01G0191500ZS/BnaC07G0217300ZS/BnaC03G0068300ZS/BnaC07G0149000ZS/BnaC09G0585100ZS/BnaA05G0437700ZS/BnaA03G0087200ZS/BnaA10G0294100ZS/BnaC08G0432100ZS/BnaA10G0269000ZS/BnaA10G0202200ZS/BnaC05G0427300ZS/BnaC03G0027600ZS/BnaC05G0136800ZS/BnaA10G0200000ZS	BnaC02G0008600ZS/BnaA09G0012400ZS/BnaA03G0280100ZS/BnaC06G0168700ZS/BnaA07G0098000ZS/BnaA10G0053900ZS/BnaC09G0099800ZS/BnaC01G0191500ZS/BnaC07G0217300ZS/BnaC03G0068300ZS/BnaC07G0149000ZS/BnaC09G0585100ZS/BnaA05G0437700ZS/BnaA03G0087200ZS/BnaA10G0294100ZS/BnaC08G0432100ZS/BnaA10G0269000ZS/BnaA10G0202200ZS/BnaC05G0427300ZS/BnaC03G0027600ZS/BnaC05G0136800ZS/BnaA10G0200000ZS	22
CC	GO:0019867	outer membrane	10/613	60/9099	0.00629835	0.398895	BnaA03G0111700ZS/BnaA10G0178900ZS/BnaA05G0358100ZS/BnaC07G0385900ZS/BnaC01G0391300ZS/BnaA06G0191900ZS/BnaA10G0274400ZS/BnaC03G0440700ZS/BnaC09G0359600ZS/BnaC01G0495900ZS	BnaA03G0111700ZS/BnaA10G0178900ZS/BnaA05G0358100ZS/BnaC07G0385900ZS/BnaC01G0391300ZS/BnaA06G0191900ZS/BnaA10G0274400ZS/BnaC03G0440700ZS/BnaC09G0359600ZS/BnaC01G0495900ZS	10
CC	GO:0017053	transcriptional repressor complex	4/613	13/9099	0.00893455	0.424391	BnaC01G0515700ZS/BnaA05G0475300ZS/BnaA05G0343200ZS/BnaC05G0032100ZS	BnaC01G0515700ZS/BnaA05G0475300ZS/BnaA05G0343200ZS/BnaC05G0032100ZS	4
CC	GO:0031974	membrane-enclosed lumen	23/613	212/9099	0.0156843	0.425716	BnaC02G0008600ZS/BnaA09G0012400ZS/BnaA03G0280100ZS/BnaC06G0168700ZS/BnaA07G0098000ZS/BnaA10G0053900ZS/BnaC09G0099800ZS/BnaC01G0191500ZS/BnaC07G0217300ZS/BnaC03G0068300ZS/BnaC07G0149000ZS/BnaC09G0585100ZS/BnaA05G0437700ZS/BnaA03G0087200ZS/BnaA10G0294100ZS/BnaC08G0432100ZS/BnaA10G0269000ZS/BnaA10G0202200ZS/BnaC05G0427300ZS/BnaC03G0027600ZS/BnaC05G0136800ZS/BnaC03G0008200ZS/BnaA10G0200000ZS	BnaC02G0008600ZS/BnaA09G0012400ZS/BnaA03G0280100ZS/BnaC06G0168700ZS/BnaA07G0098000ZS/BnaA10G0053900ZS/BnaC09G0099800ZS/BnaC01G0191500ZS/BnaC07G0217300ZS/BnaC03G0068300ZS/BnaC07G0149000ZS/BnaC09G0585100ZS/BnaA05G0437700ZS/BnaA03G0087200ZS/BnaA10G0294100ZS/BnaC08G0432100ZS/BnaA10G0269000ZS/BnaA10G0202200ZS/BnaC05G0427300ZS/BnaC03G0027600ZS/BnaC05G0136800ZS/BnaC03G0008200ZS/BnaA10G0200000ZS	23
CC	GO:0043233	organelle lumen	23/613	212/9099	0.0156843	0.425716	BnaC02G0008600ZS/BnaA09G0012400ZS/BnaA03G0280100ZS/BnaC06G0168700ZS/BnaA07G0098000ZS/BnaA10G0053900ZS/BnaC09G0099800ZS/BnaC01G0191500ZS/BnaC07G0217300ZS/BnaC03G0068300ZS/BnaC07G0149000ZS/BnaC09G0585100ZS/BnaA05G0437700ZS/BnaA03G0087200ZS/BnaA10G0294100ZS/BnaC08G0432100ZS/BnaA10G0269000ZS/BnaA10G0202200ZS/BnaC05G0427300ZS/BnaC03G0027600ZS/BnaC05G0136800ZS/BnaC03G0008200ZS/BnaA10G0200000ZS	BnaC02G0008600ZS/BnaA09G0012400ZS/BnaA03G0280100ZS/BnaC06G0168700ZS/BnaA07G0098000ZS/BnaA10G0053900ZS/BnaC09G0099800ZS/BnaC01G0191500ZS/BnaC07G0217300ZS/BnaC03G0068300ZS/BnaC07G0149000ZS/BnaC09G0585100ZS/BnaA05G0437700ZS/BnaA03G0087200ZS/BnaA10G0294100ZS/BnaC08G0432100ZS/BnaA10G0269000ZS/BnaA10G0202200ZS/BnaC05G0427300ZS/BnaC03G0027600ZS/BnaC05G0136800ZS/BnaC03G0008200ZS/BnaA10G0200000ZS	23
CC	GO:0070013	intracellular organelle lumen	23/613	212/9099	0.0156843	0.425716	BnaC02G0008600ZS/BnaA09G0012400ZS/BnaA03G0280100ZS/BnaC06G0168700ZS/BnaA07G0098000ZS/BnaA10G0053900ZS/BnaC09G0099800ZS/BnaC01G0191500ZS/BnaC07G0217300ZS/BnaC03G0068300ZS/BnaC07G0149000ZS/BnaC09G0585100ZS/BnaA05G0437700ZS/BnaA03G0087200ZS/BnaA10G0294100ZS/BnaC08G0432100ZS/BnaA10G0269000ZS/BnaA10G0202200ZS/BnaC05G0427300ZS/BnaC03G0027600ZS/BnaC05G0136800ZS/BnaC03G0008200ZS/BnaA10G0200000ZS	BnaC02G0008600ZS/BnaA09G0012400ZS/BnaA03G0280100ZS/BnaC06G0168700ZS/BnaA07G0098000ZS/BnaA10G0053900ZS/BnaC09G0099800ZS/BnaC01G0191500ZS/BnaC07G0217300ZS/BnaC03G0068300ZS/BnaC07G0149000ZS/BnaC09G0585100ZS/BnaA05G0437700ZS/BnaA03G0087200ZS/BnaA10G0294100ZS/BnaC08G0432100ZS/BnaA10G0269000ZS/BnaA10G0202200ZS/BnaC05G0427300ZS/BnaC03G0027600ZS/BnaC05G0136800ZS/BnaC03G0008200ZS/BnaA10G0200000ZS	23
CC	GO:0005694	chromosome	18/613	160/9099	0.0218638	0.455929	BnaC02G0108100ZS/BnaC06G0168700ZS/BnaC09G0254600ZS/BnaC02G0160400ZS/BnaC09G0090900ZS/BnaC09G0118300ZS/BnaA05G0183700ZS/BnaA04G0175900ZS/BnaA03G0320300ZS/BnaA03G0409900ZS/BnaA05G0118000ZS/BnaC09G0585100ZS/BnaA10G0284900ZS/BnaC04G0145500ZS/BnaA10G0269000ZS/BnaA10G0202200ZS/BnaC05G0427300ZS/BnaA10G0200000ZS	BnaC02G0108100ZS/BnaC06G0168700ZS/BnaC09G0254600ZS/BnaC02G0160400ZS/BnaC09G0090900ZS/BnaC09G0118300ZS/BnaA05G0183700ZS/BnaA04G0175900ZS/BnaA03G0320300ZS/BnaA03G0409900ZS/BnaA05G0118000ZS/BnaC09G0585100ZS/BnaA10G0284900ZS/BnaC04G0145500ZS/BnaA10G0269000ZS/BnaA10G0202200ZS/BnaC05G0427300ZS/BnaA10G0200000ZS	18
CC	GO:0016592	mediator complex	6/613	34/9099	0.0243251	0.455929	BnaC02G0008600ZS/BnaA09G0012400ZS/BnaA03G0280100ZS/BnaA03G0087200ZS/BnaA10G0294100ZS/BnaC05G0136800ZS	BnaC02G0008600ZS/BnaA09G0012400ZS/BnaA03G0280100ZS/BnaA03G0087200ZS/BnaA10G0294100ZS/BnaC05G0136800ZS	6
CC	GO:0005741	mitochondrial outer membrane	7/613	44/9099	0.0263959	0.455929	BnaA03G0111700ZS/BnaA05G0358100ZS/BnaC07G0385900ZS/BnaC01G0391300ZS/BnaC03G0440700ZS/BnaC09G0359600ZS/BnaC01G0495900ZS	BnaA03G0111700ZS/BnaA05G0358100ZS/BnaC07G0385900ZS/BnaC01G0391300ZS/BnaC03G0440700ZS/BnaC09G0359600ZS/BnaC01G0495900ZS	7
CC	GO:0031968	organelle outer membrane	7/613	44/9099	0.0263959	0.455929	BnaA03G0111700ZS/BnaA05G0358100ZS/BnaC07G0385900ZS/BnaC01G0391300ZS/BnaC03G0440700ZS/BnaC09G0359600ZS/BnaC01G0495900ZS	BnaA03G0111700ZS/BnaA05G0358100ZS/BnaC07G0385900ZS/BnaC01G0391300ZS/BnaC03G0440700ZS/BnaC09G0359600ZS/BnaC01G0495900ZS	7
CC	GO:0005669	transcription factor TFIID complex	4/613	18/9099	0.0292552	0.463208	BnaA07G0098000ZS/BnaC07G0217300ZS/BnaC07G0149000ZS/BnaA05G0437700ZS	BnaA07G0098000ZS/BnaC07G0217300ZS/BnaC07G0149000ZS/BnaA05G0437700ZS	4
CC	GO:0000228	nuclear chromosome	6/613	40/9099	0.0495181	0.626756	BnaC06G0168700ZS/BnaC09G0585100ZS/BnaA10G0269000ZS/BnaA10G0202200ZS/BnaC05G0427300ZS/BnaA10G0200000ZS	BnaC06G0168700ZS/BnaC09G0585100ZS/BnaA10G0269000ZS/BnaA10G0202200ZS/BnaC05G0427300ZS/BnaA10G0200000ZS	6
MF	GO:0003871	5-methyltetrahydropteroyltriglutamate-homocysteine S-methyltransferase activity	7/2730	13/38940	9.72e-06	0.00119206	BnaC02G0084700ZS/BnaC09G0485200ZS/BnaC05G0549700ZS/BnaA03G0292400ZS/BnaC03G0086800ZS/BnaA10G0170100ZS/BnaA03G0091400ZS	BnaC02G0084700ZS/BnaC09G0485200ZS/BnaC05G0549700ZS/BnaA03G0292400ZS/BnaC03G0086800ZS/BnaA10G0170100ZS/BnaA03G0091400ZS	7
MF	GO:0008172	S-methyltransferase activity	7/2730	13/38940	9.72e-06	0.00119206	BnaC02G0084700ZS/BnaC09G0485200ZS/BnaC05G0549700ZS/BnaA03G0292400ZS/BnaC03G0086800ZS/BnaA10G0170100ZS/BnaA03G0091400ZS	BnaC02G0084700ZS/BnaC09G0485200ZS/BnaC05G0549700ZS/BnaA03G0292400ZS/BnaC03G0086800ZS/BnaA10G0170100ZS/BnaA03G0091400ZS	7
MF	GO:0042085	5-methyltetrahydropteroyltri-L-glutamate-dependent methyltransferase activity	7/2730	13/38940	9.72e-06	0.00119206	BnaC02G0084700ZS/BnaC09G0485200ZS/BnaC05G0549700ZS/BnaA03G0292400ZS/BnaC03G0086800ZS/BnaA10G0170100ZS/BnaA03G0091400ZS	BnaC02G0084700ZS/BnaC09G0485200ZS/BnaC05G0549700ZS/BnaA03G0292400ZS/BnaC03G0086800ZS/BnaA10G0170100ZS/BnaA03G0091400ZS	7
MF	GO:0008092	cytoskeletal protein binding	45/2730	325/38940	1.02e-05	0.00119206	BnaA03G0439500ZS/BnaA01G0002900ZS/BnaA03G0100500ZS/BnaA01G0179500ZS/BnaC03G0240800ZS/BnaC07G0414200ZS/BnaA10G0131700ZS/BnaC09G0193300ZS/BnaC01G0229700ZS/BnaA05G0368800ZS/BnaC02G0025000ZS/BnaA04G0128300ZS/BnaC03G0441700ZS/BnaA07G0195400ZS/BnaA09G0476300ZS/BnaA05G0127800ZS/BnaA03G0515800ZS/BnaC09G0162200ZS/BnaA09G0469500ZS/BnaC06G0199200ZS/BnaC05G0020900ZS/BnaA02G0101600ZS/BnaC09G0142600ZS/BnaC02G0…	BnaA03G0439500ZS/BnaA01G0002900ZS/BnaA03G0100500ZS/BnaA01G0179500ZS/BnaC03G0240800ZS/BnaC07G0414200ZS/BnaA10G0131700ZS/BnaC09G0193300ZS/BnaC01G0229700ZS/BnaA05G0368800ZS/BnaC02G0025000ZS/BnaA04G0128300ZS/BnaC03G0441700ZS/BnaA07G0195400ZS/BnaA09G0476300ZS/BnaA05G0127800ZS/BnaA03G0515800ZS/BnaC09G0162200ZS/BnaA09G0469500ZS/BnaC06G0199200ZS/BnaC05G0020900ZS/BnaA02G0101600ZS/BnaC09G0142600ZS/BnaC02G0…	45
MF	GO:0004478	methionine adenosyltransferase activity	7/2730	15/38940	3.22e-05	0.00301593	BnaC04G0009200ZS/BnaA01G0335100ZS/BnaA03G0274400ZS/BnaC09G0005000ZS/BnaA05G0007400ZS/BnaC03G0206000ZS/BnaA04G0236600ZS	BnaC04G0009200ZS/BnaA01G0335100ZS/BnaA03G0274400ZS/BnaC09G0005000ZS/BnaA05G0007400ZS/BnaC03G0206000ZS/BnaA04G0236600ZS	7
MF	GO:0003774	motor activity	33/2730	234/38940	0.000101517	0.00719806	BnaA02G0085700ZS/BnaA01G0002900ZS/BnaC03G0101100ZS/BnaC04G0137100ZS/BnaC09G0193300ZS/BnaA03G0088700ZS/BnaA05G0368800ZS/BnaC02G0025000ZS/BnaC03G0441700ZS/BnaA09G0476300ZS/BnaC03G0440500ZS/BnaA09G0124800ZS/BnaC09G0162200ZS/BnaA09G0469500ZS/BnaC09G0367000ZS/BnaC09G0142600ZS/BnaC02G0165000ZS/BnaC09G0271000ZS/BnaC06G0388600ZS/BnaC08G0469600ZS/BnaC03G0047400ZS/BnaA09G0172000ZS/BnaA06G0351800ZS/BnaA04G0…	BnaA02G0085700ZS/BnaA01G0002900ZS/BnaC03G0101100ZS/BnaC04G0137100ZS/BnaC09G0193300ZS/BnaA03G0088700ZS/BnaA05G0368800ZS/BnaC02G0025000ZS/BnaC03G0441700ZS/BnaA09G0476300ZS/BnaC03G0440500ZS/BnaA09G0124800ZS/BnaC09G0162200ZS/BnaA09G0469500ZS/BnaC09G0367000ZS/BnaC09G0142600ZS/BnaC02G0165000ZS/BnaC09G0271000ZS/BnaC06G0388600ZS/BnaC08G0469600ZS/BnaC03G0047400ZS/BnaA09G0172000ZS/BnaA06G0351800ZS/BnaA04G0…	33
MF	GO:0015631	tubulin binding	31/2730	215/38940	0.000107434	0.00719806	BnaA03G0439500ZS/BnaA01G0002900ZS/BnaA01G0179500ZS/BnaC07G0414200ZS/BnaC09G0193300ZS/BnaC01G0229700ZS/BnaA05G0368800ZS/BnaC02G0025000ZS/BnaC03G0441700ZS/BnaA09G0476300ZS/BnaC09G0162200ZS/BnaA09G0469500ZS/BnaC09G0142600ZS/BnaC02G0165000ZS/BnaC09G0271000ZS/BnaC06G0388600ZS/BnaC08G0469600ZS/BnaC03G0047400ZS/BnaA09G0172000ZS/BnaA06G0351800ZS/BnaA04G0184800ZS/BnaC05G0153800ZS/BnaA03G0567300ZS/BnaA03G0…	BnaA03G0439500ZS/BnaA01G0002900ZS/BnaA01G0179500ZS/BnaC07G0414200ZS/BnaC09G0193300ZS/BnaC01G0229700ZS/BnaA05G0368800ZS/BnaC02G0025000ZS/BnaC03G0441700ZS/BnaA09G0476300ZS/BnaC09G0162200ZS/BnaA09G0469500ZS/BnaC09G0142600ZS/BnaC02G0165000ZS/BnaC09G0271000ZS/BnaC06G0388600ZS/BnaC08G0469600ZS/BnaC03G0047400ZS/BnaA09G0172000ZS/BnaA06G0351800ZS/BnaA04G0184800ZS/BnaC05G0153800ZS/BnaA03G0567300ZS/BnaA03G0…	31
MF	GO:0008017	microtubule binding	30/2730	209/38940	0.000149079	0.00873975	BnaA03G0439500ZS/BnaA01G0002900ZS/BnaA01G0179500ZS/BnaC07G0414200ZS/BnaC09G0193300ZS/BnaC01G0229700ZS/BnaA05G0368800ZS/BnaC02G0025000ZS/BnaC03G0441700ZS/BnaA09G0476300ZS/BnaC09G0162200ZS/BnaA09G0469500ZS/BnaC09G0142600ZS/BnaC02G0165000ZS/BnaC09G0271000ZS/BnaC06G0388600ZS/BnaC08G0469600ZS/BnaC03G0047400ZS/BnaA09G0172000ZS/BnaA06G0351800ZS/BnaA04G0184800ZS/BnaC05G0153800ZS/BnaA03G0361400ZS/BnaA09G0…	BnaA03G0439500ZS/BnaA01G0002900ZS/BnaA01G0179500ZS/BnaC07G0414200ZS/BnaC09G0193300ZS/BnaC01G0229700ZS/BnaA05G0368800ZS/BnaC02G0025000ZS/BnaC03G0441700ZS/BnaA09G0476300ZS/BnaC09G0162200ZS/BnaA09G0469500ZS/BnaC09G0142600ZS/BnaC02G0165000ZS/BnaC09G0271000ZS/BnaC06G0388600ZS/BnaC08G0469600ZS/BnaC03G0047400ZS/BnaA09G0172000ZS/BnaA06G0351800ZS/BnaA04G0184800ZS/BnaC05G0153800ZS/BnaA03G0361400ZS/BnaA09G0…	30
MF	GO:0003777	microtubule motor activity	26/2730	174/38940	0.000209037	0.0108932	BnaA01G0002900ZS/BnaC09G0193300ZS/BnaA05G0368800ZS/BnaC02G0025000ZS/BnaC03G0441700ZS/BnaA09G0476300ZS/BnaC09G0162200ZS/BnaA09G0469500ZS/BnaC09G0142600ZS/BnaC02G0165000ZS/BnaC09G0271000ZS/BnaC06G0388600ZS/BnaC08G0469600ZS/BnaC03G0047400ZS/BnaA09G0172000ZS/BnaA06G0351800ZS/BnaA04G0184800ZS/BnaC05G0153800ZS/BnaA03G0361400ZS/BnaA09G0590900ZS/BnaC08G0304600ZS/BnaA07G0075600ZS/BnaC05G0154400ZS/BnaC08G0…	BnaA01G0002900ZS/BnaC09G0193300ZS/BnaA05G0368800ZS/BnaC02G0025000ZS/BnaC03G0441700ZS/BnaA09G0476300ZS/BnaC09G0162200ZS/BnaA09G0469500ZS/BnaC09G0142600ZS/BnaC02G0165000ZS/BnaC09G0271000ZS/BnaC06G0388600ZS/BnaC08G0469600ZS/BnaC03G0047400ZS/BnaA09G0172000ZS/BnaA06G0351800ZS/BnaA04G0184800ZS/BnaC05G0153800ZS/BnaA03G0361400ZS/BnaA09G0590900ZS/BnaC08G0304600ZS/BnaA07G0075600ZS/BnaC05G0154400ZS/BnaC08G0…	26
MF	GO:0016836	hydro-lyase activity	19/2730	118/38940	0.000556803	0.0261141	BnaC02G0112600ZS/BnaC03G0363300ZS/BnaA06G0076600ZS/BnaA03G0310100ZS/BnaC03G0204500ZS/BnaC03G0578100ZS/BnaC02G0248300ZS/BnaA02G0187600ZS/BnaC09G0446200ZS/BnaC06G0369600ZS/BnaC06G0224400ZS/BnaC01G0371700ZS/BnaA03G0082600ZS/BnaC04G0100000ZS/BnaA09G0570800ZS/BnaC04G0479500ZS/BnaC03G0753800ZS/BnaA05G0335800ZS/BnaC05G0514800ZS	BnaC02G0112600ZS/BnaC03G0363300ZS/BnaA06G0076600ZS/BnaA03G0310100ZS/BnaC03G0204500ZS/BnaC03G0578100ZS/BnaC02G0248300ZS/BnaA02G0187600ZS/BnaC09G0446200ZS/BnaC06G0369600ZS/BnaC06G0224400ZS/BnaC01G0371700ZS/BnaA03G0082600ZS/BnaC04G0100000ZS/BnaA09G0570800ZS/BnaC04G0479500ZS/BnaC03G0753800ZS/BnaA05G0335800ZS/BnaC05G0514800ZS	19
MF	GO:0016616	oxidoreductase activity, acting on the CH-OH group of donors, NAD or NADP as acceptor	31/2730	247/38940	0.00121481	0.0503635	BnaC03G0363300ZS/BnaA09G0039000ZS/BnaC02G0008400ZS/BnaA06G0013200ZS/BnaA08G0161300ZS/BnaC01G0489200ZS/BnaC03G0123700ZS/BnaA03G0045200ZS/BnaC08G0241700ZS/BnaA10G0292000ZS/BnaA06G0176600ZS/BnaC05G0570800ZS/BnaA04G0127200ZS/BnaA03G0009600ZS/BnaA08G0015400ZS/BnaA03G0439700ZS/BnaA01G0388200ZS/BnaC03G0072900ZS/BnaA07G0260000ZS/BnaA10G0248000ZS/BnaC09G0080300ZS/BnaC06G0168000ZS/BnaA06G0175200ZS/BnaA07G0…	BnaC03G0363300ZS/BnaA09G0039000ZS/BnaC02G0008400ZS/BnaA06G0013200ZS/BnaA08G0161300ZS/BnaC01G0489200ZS/BnaC03G0123700ZS/BnaA03G0045200ZS/BnaC08G0241700ZS/BnaA10G0292000ZS/BnaA06G0176600ZS/BnaC05G0570800ZS/BnaA04G0127200ZS/BnaA03G0009600ZS/BnaA08G0015400ZS/BnaA03G0439700ZS/BnaA01G0388200ZS/BnaC03G0072900ZS/BnaA07G0260000ZS/BnaA10G0248000ZS/BnaC09G0080300ZS/BnaC06G0168000ZS/BnaA06G0175200ZS/BnaA07G0…	31
MF	GO:0004664	prephenate dehydratase activity	7/2730	25/38940	0.00128862	0.0503635	BnaC02G0112600ZS/BnaA06G0076600ZS/BnaA03G0310100ZS/BnaC03G0578100ZS/BnaC09G0446200ZS/BnaC04G0479500ZS/BnaC05G0514800ZS	BnaC02G0112600ZS/BnaA06G0076600ZS/BnaA03G0310100ZS/BnaC03G0578100ZS/BnaC09G0446200ZS/BnaC04G0479500ZS/BnaC05G0514800ZS	7
MF	GO:0030151	molybdenum ion binding	6/2730	20/38940	0.00194181	0.0700544	BnaC05G0128100ZS/BnaA02G0305700ZS/BnaC06G0258800ZS/BnaA07G0237900ZS/BnaA06G0103300ZS/BnaC02G0307900ZS	BnaC05G0128100ZS/BnaA02G0305700ZS/BnaC06G0258800ZS/BnaA07G0237900ZS/BnaA06G0103300ZS/BnaC02G0307900ZS	6
MF	GO:0051536	iron-sulfur cluster binding	22/2730	173/38940	0.0049343	0.150586	BnaC03G0150600ZS/BnaA10G0170300ZS/BnaC09G0526600ZS/BnaC01G0476300ZS/BnaA02G0087400ZS/BnaA05G0457800ZS/BnaA07G0350700ZS/BnaA03G0033600ZS/BnaA03G0266700ZS/BnaC09G0526800ZS/BnaA05G0347400ZS/BnaA01G0023100ZS/BnaA01G0034000ZS/BnaA03G0273600ZS/BnaC09G0539100ZS/BnaA04G0175700ZS/BnaA10G0282200ZS/BnaC09G0008300ZS/BnaA05G0065100ZS/BnaA01G0052600ZS/BnaA09G0168400ZS/BnaA06G0193900ZS	BnaC03G0150600ZS/BnaA10G0170300ZS/BnaC09G0526600ZS/BnaC01G0476300ZS/BnaA02G0087400ZS/BnaA05G0457800ZS/BnaA07G0350700ZS/BnaA03G0033600ZS/BnaA03G0266700ZS/BnaC09G0526800ZS/BnaA05G0347400ZS/BnaA01G0023100ZS/BnaA01G0034000ZS/BnaA03G0273600ZS/BnaC09G0539100ZS/BnaA04G0175700ZS/BnaA10G0282200ZS/BnaC09G0008300ZS/BnaA05G0065100ZS/BnaA01G0052600ZS/BnaA09G0168400ZS/BnaA06G0193900ZS	22
MF	GO:0051540	metal cluster binding	22/2730	173/38940	0.0049343	0.150586	BnaC03G0150600ZS/BnaA10G0170300ZS/BnaC09G0526600ZS/BnaC01G0476300ZS/BnaA02G0087400ZS/BnaA05G0457800ZS/BnaA07G0350700ZS/BnaA03G0033600ZS/BnaA03G0266700ZS/BnaC09G0526800ZS/BnaA05G0347400ZS/BnaA01G0023100ZS/BnaA01G0034000ZS/BnaA03G0273600ZS/BnaC09G0539100ZS/BnaA04G0175700ZS/BnaA10G0282200ZS/BnaC09G0008300ZS/BnaA05G0065100ZS/BnaA01G0052600ZS/BnaA09G0168400ZS/BnaA06G0193900ZS	BnaC03G0150600ZS/BnaA10G0170300ZS/BnaC09G0526600ZS/BnaC01G0476300ZS/BnaA02G0087400ZS/BnaA05G0457800ZS/BnaA07G0350700ZS/BnaA03G0033600ZS/BnaA03G0266700ZS/BnaC09G0526800ZS/BnaA05G0347400ZS/BnaA01G0023100ZS/BnaA01G0034000ZS/BnaA03G0273600ZS/BnaC09G0539100ZS/BnaA04G0175700ZS/BnaA10G0282200ZS/BnaC09G0008300ZS/BnaA05G0065100ZS/BnaA01G0052600ZS/BnaA09G0168400ZS/BnaA06G0193900ZS	22
MF	GO:0008094	DNA-dependent ATPase activity	10/2730	56/38940	0.00513727	0.150586	BnaC02G0108100ZS/BnaA06G0115500ZS/BnaC01G0098700ZS/BnaA05G0450200ZS/BnaC02G0160400ZS/BnaA09G0163300ZS/BnaA03G0320300ZS/BnaC09G0181000ZS/BnaC02G0434000ZS/BnaC09G0605100ZS	BnaC02G0108100ZS/BnaA06G0115500ZS/BnaC01G0098700ZS/BnaA05G0450200ZS/BnaC02G0160400ZS/BnaA09G0163300ZS/BnaA03G0320300ZS/BnaC09G0181000ZS/BnaC02G0434000ZS/BnaC09G0605100ZS	10
MF	GO:0016765	transferase activity, transferring alkyl or aryl (other than methyl) groups	16/2730	116/38940	0.00708792	0.195543	BnaC04G0009200ZS/BnaA01G0335100ZS/BnaA03G0274400ZS/BnaC09G0005000ZS/BnaC02G0031100ZS/BnaA05G0007400ZS/BnaC01G0010600ZS/BnaC03G0206000ZS/BnaC03G0259200ZS/BnaA09G0457100ZS/BnaA08G0239500ZS/BnaA04G0236600ZS/BnaA08G0282400ZS/BnaC08G0320000ZS/BnaC07G0230200ZS/BnaA05G0051600ZS	BnaC04G0009200ZS/BnaA01G0335100ZS/BnaA03G0274400ZS/BnaC09G0005000ZS/BnaC02G0031100ZS/BnaA05G0007400ZS/BnaC01G0010600ZS/BnaC03G0206000ZS/BnaC03G0259200ZS/BnaA09G0457100ZS/BnaA08G0239500ZS/BnaA04G0236600ZS/BnaA08G0282400ZS/BnaC08G0320000ZS/BnaC07G0230200ZS/BnaA05G0051600ZS	16
MF	GO:0140097	catalytic activity, acting on DNA	20/2730	161/38940	0.00915217	0.228616	BnaC05G0108100ZS/BnaA06G0115500ZS/BnaC01G0098700ZS/BnaC05G0385300ZS/BnaA02G0099400ZS/BnaA05G0450200ZS/BnaC02G0160400ZS/BnaA09G0163300ZS/BnaA05G0166800ZS/BnaA03G0320300ZS/BnaA03G0235100ZS/BnaC03G0180700ZS/BnaC03G0532000ZS/BnaC09G0181000ZS/BnaC02G0434000ZS/BnaC03G0107100ZS/BnaA05G0352400ZS/BnaC09G0605100ZS/BnaA07G0385300ZS/BnaA04G0268800ZS	BnaC05G0108100ZS/BnaA06G0115500ZS/BnaC01G0098700ZS/BnaC05G0385300ZS/BnaA02G0099400ZS/BnaA05G0450200ZS/BnaC02G0160400ZS/BnaA09G0163300ZS/BnaA05G0166800ZS/BnaA03G0320300ZS/BnaA03G0235100ZS/BnaC03G0180700ZS/BnaC03G0532000ZS/BnaC09G0181000ZS/BnaC02G0434000ZS/BnaC03G0107100ZS/BnaA05G0352400ZS/BnaC09G0605100ZS/BnaA07G0385300ZS/BnaA04G0268800ZS	20
MF	GO:0016881	acid-amino acid ligase activity	6/2730	27/38940	0.00972454	0.228616	BnaC07G0343400ZS/BnaC09G0472000ZS/BnaA09G0056000ZS/BnaA06G0361100ZS/BnaA03G0471100ZS/BnaA03G0082700ZS	BnaC07G0343400ZS/BnaC09G0472000ZS/BnaA09G0056000ZS/BnaA06G0361100ZS/BnaA03G0471100ZS/BnaA03G0082700ZS	6
MF	GO:0008173	RNA methyltransferase activity	7/2730	35/38940	0.00974908	0.228616	BnaA10G0206400ZS/BnaC09G0509800ZS/BnaC01G0105900ZS/BnaA01G0195600ZS/BnaA07G0008200ZS/BnaC03G0076000ZS/BnaA01G0416600ZS	BnaA10G0206400ZS/BnaC09G0509800ZS/BnaC01G0105900ZS/BnaA01G0195600ZS/BnaA07G0008200ZS/BnaC03G0076000ZS/BnaA01G0416600ZS	7
MF	GO:0051082	unfolded protein binding	18/2730	145/38940	0.0130188	0.290754	BnaC03G0137000ZS/BnaC03G0137400ZS/BnaC03G0134500ZS/BnaC02G0155400ZS/BnaC02G0108200ZS/BnaA09G0604700ZS/BnaC09G0265700ZS/BnaA01G0427700ZS/BnaC02G0155900ZS/BnaC05G0507900ZS/BnaA03G0116500ZS/BnaA09G0226500ZS/BnaA04G0145100ZS/BnaC07G0288000ZS/BnaC08G0458800ZS/BnaC07G0326200ZS/BnaA02G0217300ZS/BnaC02G0508500ZS	BnaC03G0137000ZS/BnaC03G0137400ZS/BnaC03G0134500ZS/BnaC02G0155400ZS/BnaC02G0108200ZS/BnaA09G0604700ZS/BnaC09G0265700ZS/BnaA01G0427700ZS/BnaC02G0155900ZS/BnaC05G0507900ZS/BnaA03G0116500ZS/BnaA09G0226500ZS/BnaA04G0145100ZS/BnaC07G0288000ZS/BnaC08G0458800ZS/BnaC07G0326200ZS/BnaA02G0217300ZS/BnaC02G0508500ZS	18
MF	GO:0140101	catalytic activity, acting on a tRNA	29/2730	269/38940	0.0142049	0.301784	BnaC06G0065300ZS/BnaA06G0345400ZS/BnaA04G0103700ZS/BnaA10G0206400ZS/BnaC02G0114500ZS/BnaA04G0128500ZS/BnaC04G0359200ZS/BnaA06G0157200ZS/BnaC04G0431000ZS/BnaC07G0333700ZS/BnaA10G0205000ZS/BnaA09G0660100ZS/BnaA09G0632200ZS/BnaA04G0171700ZS/BnaC03G0312500ZS/BnaC01G0048900ZS/BnaA10G0198300ZS/BnaA03G0121300ZS/BnaA01G0400800ZS/BnaA01G0157900ZS/BnaA10G0155200ZS/BnaA07G0167400ZS/BnaC03G0076000ZS/BnaA01G0…	BnaC06G0065300ZS/BnaA06G0345400ZS/BnaA04G0103700ZS/BnaA10G0206400ZS/BnaC02G0114500ZS/BnaA04G0128500ZS/BnaC04G0359200ZS/BnaA06G0157200ZS/BnaC04G0431000ZS/BnaC07G0333700ZS/BnaA10G0205000ZS/BnaA09G0660100ZS/BnaA09G0632200ZS/BnaA04G0171700ZS/BnaC03G0312500ZS/BnaC01G0048900ZS/BnaA10G0198300ZS/BnaA03G0121300ZS/BnaA01G0400800ZS/BnaA01G0157900ZS/BnaA10G0155200ZS/BnaA07G0167400ZS/BnaC03G0076000ZS/BnaA01G0…	29
MF	GO:0046982	protein heterodimerization activity	24/2730	213/38940	0.0147996	0.301784	BnaC04G0486900ZS/BnaC01G0212600ZS/BnaC02G0122800ZS/BnaC06G0069300ZS/BnaA08G0297600ZS/BnaC05G0057400ZS/BnaA05G0345200ZS/BnaA06G0044300ZS/BnaC09G0213500ZS/BnaC03G0115600ZS/BnaA08G0022200ZS/BnaA03G0100600ZS/BnaA10G0153400ZS/BnaC03G0114000ZS/BnaA05G0437700ZS/BnaA03G0343900ZS/BnaA06G0183600ZS/BnaA10G0255300ZS/BnaA09G0716200ZS/BnaA05G0068900ZS/BnaA05G0350900ZS/BnaA06G0442500ZS/BnaA02G0103500ZS/BnaC04G0…	BnaC04G0486900ZS/BnaC01G0212600ZS/BnaC02G0122800ZS/BnaC06G0069300ZS/BnaA08G0297600ZS/BnaC05G0057400ZS/BnaA05G0345200ZS/BnaA06G0044300ZS/BnaC09G0213500ZS/BnaC03G0115600ZS/BnaA08G0022200ZS/BnaA03G0100600ZS/BnaA10G0153400ZS/BnaC03G0114000ZS/BnaA05G0437700ZS/BnaA03G0343900ZS/BnaA06G0183600ZS/BnaA10G0255300ZS/BnaA09G0716200ZS/BnaA05G0068900ZS/BnaA05G0350900ZS/BnaA06G0442500ZS/BnaA02G0103500ZS/BnaC04G0…	24
MF	GO:0016874	ligase activity	39/2730	391/38940	0.0171524	0.317051	BnaC06G0065300ZS/BnaA02G0129600ZS/BnaA04G0139100ZS/BnaA01G0381300ZS/BnaA06G0345400ZS/BnaA04G0103700ZS/BnaC07G0343400ZS/BnaC09G0472000ZS/BnaA09G0056000ZS/BnaC02G0114500ZS/BnaC01G0183100ZS/BnaC08G0533500ZS/BnaA03G0039400ZS/BnaA04G0128500ZS/BnaA04G0193700ZS/BnaA06G0361100ZS/BnaA03G0471100ZS/BnaC04G0359200ZS/BnaC04G0377600ZS/BnaC04G0431000ZS/BnaC07G0333700ZS/BnaA09G0681400ZS/BnaA10G0271100ZS/BnaA10G0…	BnaC06G0065300ZS/BnaA02G0129600ZS/BnaA04G0139100ZS/BnaA01G0381300ZS/BnaA06G0345400ZS/BnaA04G0103700ZS/BnaC07G0343400ZS/BnaC09G0472000ZS/BnaA09G0056000ZS/BnaC02G0114500ZS/BnaC01G0183100ZS/BnaC08G0533500ZS/BnaA03G0039400ZS/BnaA04G0128500ZS/BnaA04G0193700ZS/BnaA06G0361100ZS/BnaA03G0471100ZS/BnaC04G0359200ZS/BnaC04G0377600ZS/BnaC04G0431000ZS/BnaC07G0333700ZS/BnaA09G0681400ZS/BnaA10G0271100ZS/BnaA10G0…	39
MF	GO:0008641	ubiquitin-like modifier activating enzyme activity	8/2730	48/38940	0.0175764	0.317051	BnaA02G0129600ZS/BnaA04G0139100ZS/BnaC09G0472000ZS/BnaA04G0193700ZS/BnaC04G0377600ZS/BnaA09G0681400ZS/BnaA05G0116900ZS/BnaA03G0082700ZS	BnaA02G0129600ZS/BnaA04G0139100ZS/BnaC09G0472000ZS/BnaA04G0193700ZS/BnaC04G0377600ZS/BnaA09G0681400ZS/BnaA05G0116900ZS/BnaA03G0082700ZS	8
MF	GO:0016877	ligase activity, forming carbon-sulfur bonds	8/2730	48/38940	0.0175764	0.317051	BnaA02G0129600ZS/BnaA04G0139100ZS/BnaC09G0472000ZS/BnaA04G0193700ZS/BnaC04G0377600ZS/BnaA09G0681400ZS/BnaA05G0116900ZS/BnaA03G0082700ZS	BnaA02G0129600ZS/BnaA04G0139100ZS/BnaC09G0472000ZS/BnaA04G0193700ZS/BnaC04G0377600ZS/BnaA09G0681400ZS/BnaA05G0116900ZS/BnaA03G0082700ZS	8
MF	GO:0016887	ATPase activity	46/2730	481/38940	0.0205907	0.353466	BnaC02G0108100ZS/BnaA05G0111300ZS/BnaC02G0075200ZS/BnaA03G0366300ZS/BnaC03G0447000ZS/BnaA06G0115500ZS/BnaA03G0331600ZS/BnaA10G0012300ZS/BnaA10G0221900ZS/BnaA08G0204200ZS/BnaC01G0098700ZS/BnaA04G0236900ZS/BnaA10G0251400ZS/BnaC05G0438300ZS/BnaA05G0450200ZS/BnaC02G0160400ZS/BnaC09G0520700ZS/BnaA10G0217100ZS/BnaA09G0163300ZS/BnaC03G0397800ZS/BnaA08G0321900ZS/BnaA05G0080200ZS/BnaA05G0447900ZS/BnaA05G0…	BnaC02G0108100ZS/BnaA05G0111300ZS/BnaC02G0075200ZS/BnaA03G0366300ZS/BnaC03G0447000ZS/BnaA06G0115500ZS/BnaA03G0331600ZS/BnaA10G0012300ZS/BnaA10G0221900ZS/BnaA08G0204200ZS/BnaC01G0098700ZS/BnaA04G0236900ZS/BnaA10G0251400ZS/BnaC05G0438300ZS/BnaA05G0450200ZS/BnaC02G0160400ZS/BnaC09G0520700ZS/BnaA10G0217100ZS/BnaA09G0163300ZS/BnaC03G0397800ZS/BnaA08G0321900ZS/BnaA05G0080200ZS/BnaA05G0447900ZS/BnaA05G0…	46
MF	GO:0003779	actin binding	14/2730	110/38940	0.0217092	0.353466	BnaA03G0100500ZS/BnaC03G0240800ZS/BnaA10G0131700ZS/BnaA04G0128300ZS/BnaA07G0195400ZS/BnaA05G0127800ZS/BnaA03G0515800ZS/BnaC06G0199200ZS/BnaC05G0020900ZS/BnaA02G0101600ZS/BnaA05G0137600ZS/BnaA08G0156300ZS/BnaC02G0123000ZS/BnaA09G0027500ZS	BnaA03G0100500ZS/BnaC03G0240800ZS/BnaA10G0131700ZS/BnaA04G0128300ZS/BnaA07G0195400ZS/BnaA05G0127800ZS/BnaA03G0515800ZS/BnaC06G0199200ZS/BnaC05G0020900ZS/BnaA02G0101600ZS/BnaA05G0137600ZS/BnaA08G0156300ZS/BnaC02G0123000ZS/BnaA09G0027500ZS	14
MF	GO:0050307	sucrose-phosphate phosphatase activity	4/2730	16/38940	0.0221924	0.353466	BnaC03G0198900ZS/BnaC04G0543900ZS/BnaA04G0229500ZS/BnaC08G0343000ZS	BnaC03G0198900ZS/BnaC04G0543900ZS/BnaA04G0229500ZS/BnaC08G0343000ZS	4
MF	GO:0016891	endoribonuclease activity, producing 5'-phosphomonoesters	5/2730	24/38940	0.0233634	0.353466	BnaC05G0545800ZS/BnaC03G0580400ZS/BnaA10G0008800ZS/BnaA01G0420200ZS/BnaC01G0016300ZS	BnaC05G0545800ZS/BnaC03G0580400ZS/BnaA10G0008800ZS/BnaA01G0420200ZS/BnaC01G0016300ZS	5
MF	GO:0016893	endonuclease activity, active with either ribo- or deoxyribonucleic acids and producing 5'-phosphomonoesters	5/2730	24/38940	0.0233634	0.353466	BnaC05G0545800ZS/BnaC03G0580400ZS/BnaA10G0008800ZS/BnaA01G0420200ZS/BnaC01G0016300ZS	BnaC05G0545800ZS/BnaC03G0580400ZS/BnaA10G0008800ZS/BnaA01G0420200ZS/BnaC01G0016300ZS	5
MF	GO:0004045	aminoacyl-tRNA hydrolase activity	4/2730	17/38940	0.0274466	0.390247	BnaA10G0198300ZS/BnaA07G0167400ZS/BnaA01G0411200ZS/BnaC01G0504200ZS	BnaA10G0198300ZS/BnaA07G0167400ZS/BnaA01G0411200ZS/BnaC01G0504200ZS	4
MF	GO:0004521	endoribonuclease activity	7/2730	43/38940	0.028754	0.390247	BnaC08G0492800ZS/BnaC05G0545800ZS/BnaC03G0580400ZS/BnaA10G0008800ZS/BnaA01G0420200ZS/BnaA10G0155200ZS/BnaC01G0016300ZS	BnaC08G0492800ZS/BnaC05G0545800ZS/BnaC03G0580400ZS/BnaA10G0008800ZS/BnaA01G0420200ZS/BnaA10G0155200ZS/BnaC01G0016300ZS	7
MF	GO:0001076	transcription factor activity, RNA polymerase II transcription factor binding	6/2730	34/38940	0.0291229	0.390247	BnaC02G0008600ZS/BnaA09G0012400ZS/BnaA03G0280100ZS/BnaA03G0087200ZS/BnaA10G0294100ZS/BnaC05G0136800ZS	BnaC02G0008600ZS/BnaA09G0012400ZS/BnaA03G0280100ZS/BnaA03G0087200ZS/BnaA10G0294100ZS/BnaC05G0136800ZS	6
MF	GO:0001104	RNA polymerase II transcription cofactor activity	6/2730	34/38940	0.0291229	0.390247	BnaC02G0008600ZS/BnaA09G0012400ZS/BnaA03G0280100ZS/BnaA03G0087200ZS/BnaA10G0294100ZS/BnaC05G0136800ZS	BnaC02G0008600ZS/BnaA09G0012400ZS/BnaA03G0280100ZS/BnaA03G0087200ZS/BnaA10G0294100ZS/BnaC05G0136800ZS	6
MF	GO:0016614	oxidoreductase activity, acting on CH-OH group of donors	41/2730	433/38940	0.0315174	0.410601	BnaA10G0170300ZS/BnaC03G0363300ZS/BnaA09G0039000ZS/BnaC02G0008400ZS/BnaA06G0013200ZS/BnaA08G0161300ZS/BnaA02G0087400ZS/BnaA07G0347800ZS/BnaC01G0489200ZS/BnaC03G0123700ZS/BnaA03G0045200ZS/BnaC08G0241700ZS/BnaA10G0292000ZS/BnaA06G0176600ZS/BnaC05G0570800ZS/BnaA04G0127200ZS/BnaA03G0009600ZS/BnaA08G0015400ZS/BnaA03G0439700ZS/BnaA01G0388200ZS/BnaC03G0072900ZS/BnaA01G0034000ZS/BnaA07G0260000ZS/BnaA10G0…	BnaA10G0170300ZS/BnaC03G0363300ZS/BnaA09G0039000ZS/BnaC02G0008400ZS/BnaA06G0013200ZS/BnaA08G0161300ZS/BnaA02G0087400ZS/BnaA07G0347800ZS/BnaC01G0489200ZS/BnaC03G0123700ZS/BnaA03G0045200ZS/BnaC08G0241700ZS/BnaA10G0292000ZS/BnaA06G0176600ZS/BnaC05G0570800ZS/BnaA04G0127200ZS/BnaA03G0009600ZS/BnaA08G0015400ZS/BnaA03G0439700ZS/BnaA01G0388200ZS/BnaC03G0072900ZS/BnaA01G0034000ZS/BnaA07G0260000ZS/BnaA10G0…	41
MF	GO:0004527	exonuclease activity	7/2730	45/38940	0.0359002	0.455059	BnaC05G0385300ZS/BnaA02G0099400ZS/BnaC03G0536300ZS/BnaC04G0216800ZS/BnaA05G0352400ZS/BnaC02G0516700ZS/BnaA09G0180500ZS	BnaC05G0385300ZS/BnaA02G0099400ZS/BnaC03G0536300ZS/BnaC04G0216800ZS/BnaA05G0352400ZS/BnaC02G0516700ZS/BnaA09G0180500ZS	7
MF	GO:0005096	GTPase activator activity	9/2730	65/38940	0.0368916	0.45532	BnaA01G0426500ZS/BnaA03G0443600ZS/BnaA03G0053000ZS/BnaA05G0382800ZS/BnaA10G0111800ZS/BnaA01G0332300ZS/BnaC05G0064900ZS/BnaA09G0164700ZS/BnaA03G0105900ZS	BnaA01G0426500ZS/BnaA03G0443600ZS/BnaA03G0053000ZS/BnaA05G0382800ZS/BnaA10G0111800ZS/BnaA01G0332300ZS/BnaC05G0064900ZS/BnaA09G0164700ZS/BnaA03G0105900ZS	9
MF	GO:0004386	helicase activity	12/2730	100/38940	0.0471343	0.541215	BnaA02G0398600ZS/BnaA03G0039900ZS/BnaA06G0115500ZS/BnaC03G0200100ZS/BnaA08G0217500ZS/BnaC09G0069000ZS/BnaA09G0163300ZS/BnaA06G0039000ZS/BnaA09G0563400ZS/BnaC09G0181000ZS/BnaC02G0434000ZS/BnaC03G0107100ZS	BnaA02G0398600ZS/BnaA03G0039900ZS/BnaA06G0115500ZS/BnaC03G0200100ZS/BnaA08G0217500ZS/BnaC09G0069000ZS/BnaA09G0163300ZS/BnaA06G0039000ZS/BnaA09G0563400ZS/BnaC09G0181000ZS/BnaC02G0434000ZS/BnaC03G0107100ZS	12
MF	GO:0002161	aminoacyl-tRNA editing activity	6/2730	38/38940	0.0472276	0.541215	BnaC06G0065300ZS/BnaA04G0128500ZS/BnaC07G0333700ZS/BnaA09G0632200ZS/BnaC03G0312500ZS/BnaC08G0064700ZS	BnaC06G0065300ZS/BnaA04G0128500ZS/BnaC07G0333700ZS/BnaA09G0632200ZS/BnaC03G0312500ZS/BnaC08G0064700ZS	6
MF	GO:0003968	RNA-directed 5'-3' RNA polymerase activity	4/2730	20/38940	0.047313	0.541215	BnaC05G0120000ZS/BnaA09G0252000ZS/BnaA07G0007700ZS/BnaC09G0297100ZS	BnaC05G0120000ZS/BnaA09G0252000ZS/BnaA07G0007700ZS/BnaC09G0297100ZS	4
MF	GO:0042623	ATPase activity, coupled	26/2730	263/38940	0.0487964	0.542204	BnaC02G0108100ZS/BnaA05G0111300ZS/BnaA03G0366300ZS/BnaC03G0447000ZS/BnaA06G0115500ZS/BnaA03G0331600ZS/BnaA10G0012300ZS/BnaA10G0221900ZS/BnaA08G0204200ZS/BnaC01G0098700ZS/BnaA04G0236900ZS/BnaA05G0450200ZS/BnaC02G0160400ZS/BnaA09G0163300ZS/BnaC03G0397800ZS/BnaA08G0321900ZS/BnaA09G0261600ZS/BnaA03G0320300ZS/BnaA02G0375200ZS/BnaC09G0181000ZS/BnaC02G0501700ZS/BnaA03G0331800ZS/BnaC02G0434000ZS/BnaC09G0…	BnaC02G0108100ZS/BnaA05G0111300ZS/BnaA03G0366300ZS/BnaC03G0447000ZS/BnaA06G0115500ZS/BnaA03G0331600ZS/BnaA10G0012300ZS/BnaA10G0221900ZS/BnaA08G0204200ZS/BnaC01G0098700ZS/BnaA04G0236900ZS/BnaA05G0450200ZS/BnaC02G0160400ZS/BnaA09G0163300ZS/BnaC03G0397800ZS/BnaA08G0321900ZS/BnaA09G0261600ZS/BnaA03G0320300ZS/BnaA02G0375200ZS/BnaC09G0181000ZS/BnaC02G0501700ZS/BnaA03G0331800ZS/BnaC02G0434000ZS/BnaC09G0…	26

## Sheet: Supplementary Table S8 
Supplementary Table S8. Significantly enriched Gene Ontology (GO) terms (p-value < 0.05) of DEGs up-regulated in ZS11 at the silique stage
Category	GOID	Description	GeneRatio	BgRatio	pvalue	padj	geneID	geneName	Count
BP	GO:0044272	sulfur compound biosynthetic process	15/1793	59/24841	1.36e-05	0.00973724	BnaC03G0132800ZS/BnaC02G0084700ZS/BnaC09G0005000ZS/BnaC04G0009200ZS/BnaA01G0335100ZS/BnaA10G0170100ZS/BnaA07G0071000ZS/BnaA06G0316100ZS/BnaC09G0485200ZS/BnaA04G0236600ZS/BnaC07G0343400ZS/BnaC04G0552000ZS/BnaA03G0091400ZS/BnaA09G0056000ZS/BnaA08G0001500ZS	BnaC03G0132800ZS/BnaC02G0084700ZS/BnaC09G0005000ZS/BnaC04G0009200ZS/BnaA01G0335100ZS/BnaA10G0170100ZS/BnaA07G0071000ZS/BnaA06G0316100ZS/BnaC09G0485200ZS/BnaA04G0236600ZS/BnaC07G0343400ZS/BnaC04G0552000ZS/BnaA03G0091400ZS/BnaA09G0056000ZS/BnaA08G0001500ZS	15
BP	GO:0000096	sulfur amino acid metabolic process	9/1793	38/24841	0.00124989	0.312292	BnaC03G0132800ZS/BnaC02G0084700ZS/BnaA10G0170100ZS/BnaA05G0043100ZS/BnaA06G0316100ZS/BnaC09G0485200ZS/BnaA06G0290100ZS/BnaA03G0091400ZS/BnaA08G0001500ZS	BnaC03G0132800ZS/BnaC02G0084700ZS/BnaA10G0170100ZS/BnaA05G0043100ZS/BnaA06G0316100ZS/BnaC09G0485200ZS/BnaA06G0290100ZS/BnaA03G0091400ZS/BnaA08G0001500ZS	9
BP	GO:0005985	sucrose metabolic process	9/1793	41/24841	0.00220883	0.312292	BnaA02G0084800ZS/BnaC07G0359000ZS/BnaC03G0198900ZS/BnaA06G0335800ZS/BnaC04G0543900ZS/BnaA04G0229500ZS/BnaC03G0050300ZS/BnaA05G0172400ZS/BnaA09G0024200ZS	BnaA02G0084800ZS/BnaC07G0359000ZS/BnaC03G0198900ZS/BnaA06G0335800ZS/BnaC04G0543900ZS/BnaA04G0229500ZS/BnaC03G0050300ZS/BnaA05G0172400ZS/BnaA09G0024200ZS	9
BP	GO:0000097	sulfur amino acid biosynthetic process	7/1793	28/24841	0.00310145	0.312292	BnaC03G0132800ZS/BnaC02G0084700ZS/BnaA10G0170100ZS/BnaA06G0316100ZS/BnaC09G0485200ZS/BnaA03G0091400ZS/BnaA08G0001500ZS	BnaC03G0132800ZS/BnaC02G0084700ZS/BnaA10G0170100ZS/BnaA06G0316100ZS/BnaC09G0485200ZS/BnaA03G0091400ZS/BnaA08G0001500ZS	7
BP	GO:0006556	S-adenosylmethionine biosynthetic process	5/1793	15/24841	0.00316942	0.312292	BnaC09G0005000ZS/BnaC04G0009200ZS/BnaA01G0335100ZS/BnaA04G0236600ZS/BnaC04G0552000ZS	BnaC09G0005000ZS/BnaC04G0009200ZS/BnaA01G0335100ZS/BnaA04G0236600ZS/BnaC04G0552000ZS	5
BP	GO:0046500	S-adenosylmethionine metabolic process	5/1793	15/24841	0.00316942	0.312292	BnaC09G0005000ZS/BnaC04G0009200ZS/BnaA01G0335100ZS/BnaA04G0236600ZS/BnaC04G0552000ZS	BnaC09G0005000ZS/BnaC04G0009200ZS/BnaA01G0335100ZS/BnaA04G0236600ZS/BnaC04G0552000ZS	5
BP	GO:0006790	sulfur compound metabolic process	20/1793	144/24841	0.00359536	0.312292	BnaC03G0132800ZS/BnaC02G0084700ZS/BnaC09G0005000ZS/BnaC04G0009200ZS/BnaA01G0335100ZS/BnaA10G0170100ZS/BnaA03G0266900ZS/BnaA05G0043100ZS/BnaA06G0024200ZS/BnaA07G0071000ZS/BnaA06G0316100ZS/BnaC09G0485200ZS/BnaA04G0236600ZS/BnaA06G0290100ZS/BnaA01G0079600ZS/BnaC07G0343400ZS/BnaC04G0552000ZS/BnaA03G0091400ZS/BnaA09G0056000ZS/BnaA08G0001500ZS	BnaC03G0132800ZS/BnaC02G0084700ZS/BnaC09G0005000ZS/BnaC04G0009200ZS/BnaA01G0335100ZS/BnaA10G0170100ZS/BnaA03G0266900ZS/BnaA05G0043100ZS/BnaA06G0024200ZS/BnaA07G0071000ZS/BnaA06G0316100ZS/BnaC09G0485200ZS/BnaA04G0236600ZS/BnaA06G0290100ZS/BnaA01G0079600ZS/BnaC07G0343400ZS/BnaC04G0552000ZS/BnaA03G0091400ZS/BnaA09G0056000ZS/BnaA08G0001500ZS	20
BP	GO:0009415	response to water	6/1793	22/24841	0.00382297	0.312292	Bnascaffold0510G0000300ZS/BnaA06G0143800ZS/BnaC05G0174300ZS/BnaC06G0268000ZS/BnaC06G0421900ZS/BnaA07G0244500ZS	Bnascaffold0510G0000300ZS/BnaA06G0143800ZS/BnaC05G0174300ZS/BnaC06G0268000ZS/BnaC06G0421900ZS/BnaA07G0244500ZS	6
BP	GO:0005996	monosaccharide metabolic process	11/1793	61/24841	0.00392546	0.312292	BnaA10G0278300ZS/BnaA05G0452400ZS/BnaC02G0065900ZS/BnaC03G0383800ZS/BnaA10G0050800ZS/BnaC07G0459300ZS/BnaA10G0189800ZS/BnaC06G0168000ZS/BnaA01G0377300ZS/BnaC09G0101600ZS/BnaA03G0056100ZS	BnaA10G0278300ZS/BnaA05G0452400ZS/BnaC02G0065900ZS/BnaC03G0383800ZS/BnaA10G0050800ZS/BnaC07G0459300ZS/BnaA10G0189800ZS/BnaC06G0168000ZS/BnaA01G0377300ZS/BnaC09G0101600ZS/BnaA03G0056100ZS	11
BP	GO:0006732	coenzyme metabolic process	32/1793	281/24841	0.00711341	0.409595	BnaC02G0002200ZS/BnaC09G0005000ZS/BnaC05G0484100ZS/BnaC04G0009200ZS/BnaA07G0383300ZS/BnaA07G0230500ZS/BnaA01G0335100ZS/BnaA05G0430900ZS/BnaA04G0235300ZS/BnaA04G0235600ZS/BnaC03G0133500ZS/BnaA06G0361100ZS/BnaC03G0134800ZS/BnaA02G0098100ZS/BnaC01G0464300ZS/BnaA01G0055900ZS/BnaA05G0480600ZS/BnaA02G0221800ZS/BnaA02G0142800ZS/BnaC04G0100000ZS/BnaC06G0248800ZS/BnaA03G0365500ZS/BnaA04G0247700ZS/BnaA02G0…	BnaC02G0002200ZS/BnaC09G0005000ZS/BnaC05G0484100ZS/BnaC04G0009200ZS/BnaA07G0383300ZS/BnaA07G0230500ZS/BnaA01G0335100ZS/BnaA05G0430900ZS/BnaA04G0235300ZS/BnaA04G0235600ZS/BnaC03G0133500ZS/BnaA06G0361100ZS/BnaC03G0134800ZS/BnaA02G0098100ZS/BnaC01G0464300ZS/BnaA01G0055900ZS/BnaA05G0480600ZS/BnaA02G0221800ZS/BnaA02G0142800ZS/BnaC04G0100000ZS/BnaC06G0248800ZS/BnaA03G0365500ZS/BnaA04G0247700ZS/BnaA02G0…	32
BP	GO:0001101	response to acid chemical	7/1793	34/24841	0.00964819	0.409595	BnaA01G0143100ZS/Bnascaffold0510G0000300ZS/BnaA06G0143800ZS/BnaC05G0174300ZS/BnaC06G0268000ZS/BnaC06G0421900ZS/BnaA07G0244500ZS	BnaA01G0143100ZS/Bnascaffold0510G0000300ZS/BnaA06G0143800ZS/BnaC05G0174300ZS/BnaC06G0268000ZS/BnaC06G0421900ZS/BnaA07G0244500ZS	7
BP	GO:1901700	response to oxygen-containing compound	7/1793	34/24841	0.00964819	0.409595	BnaA01G0143100ZS/Bnascaffold0510G0000300ZS/BnaA06G0143800ZS/BnaC05G0174300ZS/BnaC06G0268000ZS/BnaC06G0421900ZS/BnaA07G0244500ZS	BnaA01G0143100ZS/Bnascaffold0510G0000300ZS/BnaA06G0143800ZS/BnaC05G0174300ZS/BnaC06G0268000ZS/BnaC06G0421900ZS/BnaA07G0244500ZS	7
BP	GO:0009086	methionine biosynthetic process	4/1793	13/24841	0.0114051	0.409595	BnaC02G0084700ZS/BnaA10G0170100ZS/BnaC09G0485200ZS/BnaA03G0091400ZS	BnaC02G0084700ZS/BnaA10G0170100ZS/BnaC09G0485200ZS/BnaA03G0091400ZS	4
BP	GO:0006555	methionine metabolic process	5/1793	21/24841	0.0149542	0.409595	BnaC02G0084700ZS/BnaA10G0170100ZS/BnaA05G0043100ZS/BnaC09G0485200ZS/BnaA03G0091400ZS	BnaC02G0084700ZS/BnaA10G0170100ZS/BnaA05G0043100ZS/BnaC09G0485200ZS/BnaA03G0091400ZS	5
BP	GO:0009142	nucleoside triphosphate biosynthetic process	26/1793	230/24841	0.0154646	0.409595	BnaA05G0111300ZS/BnaA10G0251400ZS/BnaC01G0173500ZS/BnaC03G0447000ZS/BnaA07G0383300ZS/BnaA07G0230500ZS/BnaA09G0198300ZS/BnaA04G0235300ZS/BnaA10G0221900ZS/BnaA04G0235600ZS/BnaC03G0133500ZS/BnaA03G0366300ZS/BnaC03G0134800ZS/BnaA02G0142800ZS/BnaC04G0100000ZS/BnaA01G0157400ZS/BnaC06G0248800ZS/BnaA05G0111500ZS/BnaA03G0053600ZS/BnaA04G0212500ZS/BnaA02G0238400ZS/BnaC07G0459300ZS/BnaA06G0085200ZS/BnaA08G0…	BnaA05G0111300ZS/BnaA10G0251400ZS/BnaC01G0173500ZS/BnaC03G0447000ZS/BnaA07G0383300ZS/BnaA07G0230500ZS/BnaA09G0198300ZS/BnaA04G0235300ZS/BnaA10G0221900ZS/BnaA04G0235600ZS/BnaC03G0133500ZS/BnaA03G0366300ZS/BnaC03G0134800ZS/BnaA02G0142800ZS/BnaC04G0100000ZS/BnaA01G0157400ZS/BnaC06G0248800ZS/BnaA05G0111500ZS/BnaA03G0053600ZS/BnaA04G0212500ZS/BnaA02G0238400ZS/BnaC07G0459300ZS/BnaA06G0085200ZS/BnaA08G0…	26
BP	GO:0009145	purine nucleoside triphosphate biosynthetic process	26/1793	230/24841	0.0154646	0.409595	BnaA05G0111300ZS/BnaA10G0251400ZS/BnaC01G0173500ZS/BnaC03G0447000ZS/BnaA07G0383300ZS/BnaA07G0230500ZS/BnaA09G0198300ZS/BnaA04G0235300ZS/BnaA10G0221900ZS/BnaA04G0235600ZS/BnaC03G0133500ZS/BnaA03G0366300ZS/BnaC03G0134800ZS/BnaA02G0142800ZS/BnaC04G0100000ZS/BnaA01G0157400ZS/BnaC06G0248800ZS/BnaA05G0111500ZS/BnaA03G0053600ZS/BnaA04G0212500ZS/BnaA02G0238400ZS/BnaC07G0459300ZS/BnaA06G0085200ZS/BnaA08G0…	BnaA05G0111300ZS/BnaA10G0251400ZS/BnaC01G0173500ZS/BnaC03G0447000ZS/BnaA07G0383300ZS/BnaA07G0230500ZS/BnaA09G0198300ZS/BnaA04G0235300ZS/BnaA10G0221900ZS/BnaA04G0235600ZS/BnaC03G0133500ZS/BnaA03G0366300ZS/BnaC03G0134800ZS/BnaA02G0142800ZS/BnaC04G0100000ZS/BnaA01G0157400ZS/BnaC06G0248800ZS/BnaA05G0111500ZS/BnaA03G0053600ZS/BnaA04G0212500ZS/BnaA02G0238400ZS/BnaC07G0459300ZS/BnaA06G0085200ZS/BnaA08G0…	26
BP	GO:0009201	ribonucleoside triphosphate biosynthetic process	26/1793	230/24841	0.0154646	0.409595	BnaA05G0111300ZS/BnaA10G0251400ZS/BnaC01G0173500ZS/BnaC03G0447000ZS/BnaA07G0383300ZS/BnaA07G0230500ZS/BnaA09G0198300ZS/BnaA04G0235300ZS/BnaA10G0221900ZS/BnaA04G0235600ZS/BnaC03G0133500ZS/BnaA03G0366300ZS/BnaC03G0134800ZS/BnaA02G0142800ZS/BnaC04G0100000ZS/BnaA01G0157400ZS/BnaC06G0248800ZS/BnaA05G0111500ZS/BnaA03G0053600ZS/BnaA04G0212500ZS/BnaA02G0238400ZS/BnaC07G0459300ZS/BnaA06G0085200ZS/BnaA08G0…	BnaA05G0111300ZS/BnaA10G0251400ZS/BnaC01G0173500ZS/BnaC03G0447000ZS/BnaA07G0383300ZS/BnaA07G0230500ZS/BnaA09G0198300ZS/BnaA04G0235300ZS/BnaA10G0221900ZS/BnaA04G0235600ZS/BnaC03G0133500ZS/BnaA03G0366300ZS/BnaC03G0134800ZS/BnaA02G0142800ZS/BnaC04G0100000ZS/BnaA01G0157400ZS/BnaC06G0248800ZS/BnaA05G0111500ZS/BnaA03G0053600ZS/BnaA04G0212500ZS/BnaA02G0238400ZS/BnaC07G0459300ZS/BnaA06G0085200ZS/BnaA08G0…	26
BP	GO:0009206	purine ribonucleoside triphosphate biosynthetic process	26/1793	230/24841	0.0154646	0.409595	BnaA05G0111300ZS/BnaA10G0251400ZS/BnaC01G0173500ZS/BnaC03G0447000ZS/BnaA07G0383300ZS/BnaA07G0230500ZS/BnaA09G0198300ZS/BnaA04G0235300ZS/BnaA10G0221900ZS/BnaA04G0235600ZS/BnaC03G0133500ZS/BnaA03G0366300ZS/BnaC03G0134800ZS/BnaA02G0142800ZS/BnaC04G0100000ZS/BnaA01G0157400ZS/BnaC06G0248800ZS/BnaA05G0111500ZS/BnaA03G0053600ZS/BnaA04G0212500ZS/BnaA02G0238400ZS/BnaC07G0459300ZS/BnaA06G0085200ZS/BnaA08G0…	BnaA05G0111300ZS/BnaA10G0251400ZS/BnaC01G0173500ZS/BnaC03G0447000ZS/BnaA07G0383300ZS/BnaA07G0230500ZS/BnaA09G0198300ZS/BnaA04G0235300ZS/BnaA10G0221900ZS/BnaA04G0235600ZS/BnaC03G0133500ZS/BnaA03G0366300ZS/BnaC03G0134800ZS/BnaA02G0142800ZS/BnaC04G0100000ZS/BnaA01G0157400ZS/BnaC06G0248800ZS/BnaA05G0111500ZS/BnaA03G0053600ZS/BnaA04G0212500ZS/BnaA02G0238400ZS/BnaC07G0459300ZS/BnaA06G0085200ZS/BnaA08G0…	26
BP	GO:0006595	polyamine metabolic process	6/1793	29/24841	0.0157923	0.409595	BnaA10G0255500ZS/BnaC09G0569400ZS/BnaA03G0031200ZS/BnaC09G0504400ZS/BnaA01G0415300ZS/BnaA10G0205400ZS	BnaA10G0255500ZS/BnaC09G0569400ZS/BnaA03G0031200ZS/BnaC09G0504400ZS/BnaA01G0415300ZS/BnaA10G0205400ZS	6
BP	GO:0006596	polyamine biosynthetic process	6/1793	29/24841	0.0157923	0.409595	BnaA10G0255500ZS/BnaC09G0569400ZS/BnaA03G0031200ZS/BnaC09G0504400ZS/BnaA01G0415300ZS/BnaA10G0205400ZS	BnaA10G0255500ZS/BnaC09G0569400ZS/BnaA03G0031200ZS/BnaC09G0504400ZS/BnaA01G0415300ZS/BnaA10G0205400ZS	6
BP	GO:0097164	ammonium ion metabolic process	6/1793	29/24841	0.0157923	0.409595	BnaA10G0255500ZS/BnaC09G0569400ZS/BnaA03G0031200ZS/BnaC09G0504400ZS/BnaA01G0415300ZS/BnaA10G0205400ZS	BnaA10G0255500ZS/BnaC09G0569400ZS/BnaA03G0031200ZS/BnaC09G0504400ZS/BnaA01G0415300ZS/BnaA10G0205400ZS	6
BP	GO:0044262	cellular carbohydrate metabolic process	37/1793	356/24841	0.0164112	0.409595	BnaC02G0144400ZS/BnaA02G0084800ZS/BnaA09G0594000ZS/BnaC07G0359000ZS/BnaC01G0504300ZS/BnaC07G0495800ZS/BnaC08G0446500ZS/BnaC03G0198900ZS/BnaC01G0083800ZS/BnaA06G0335800ZS/BnaC04G0543900ZS/BnaA04G0229500ZS/BnaA01G0136400ZS/BnaA09G0631400ZS/BnaC02G0014000ZS/BnaA10G0133600ZS/BnaA01G0070700ZS/BnaC09G0408800ZS/BnaC03G0050300ZS/BnaA05G0172400ZS/BnaA10G0133700ZS/BnaC01G0083700ZS/BnaC09G0408900ZS/BnaA01G0…	BnaC02G0144400ZS/BnaA02G0084800ZS/BnaA09G0594000ZS/BnaC07G0359000ZS/BnaC01G0504300ZS/BnaC07G0495800ZS/BnaC08G0446500ZS/BnaC03G0198900ZS/BnaC01G0083800ZS/BnaA06G0335800ZS/BnaC04G0543900ZS/BnaA04G0229500ZS/BnaA01G0136400ZS/BnaA09G0631400ZS/BnaC02G0014000ZS/BnaA10G0133600ZS/BnaA01G0070700ZS/BnaC09G0408800ZS/BnaC03G0050300ZS/BnaA05G0172400ZS/BnaA10G0133700ZS/BnaC01G0083700ZS/BnaC09G0408900ZS/BnaA01G0…	37
BP	GO:0000272	polysaccharide catabolic process	6/1793	30/24841	0.0185658	0.409595	BnaC03G0138800ZS/BnaA03G0438900ZS/BnaC02G0157300ZS/BnaA03G0079100ZS/BnaC07G0413500ZS/BnaA07G0069900ZS	BnaC03G0138800ZS/BnaA03G0438900ZS/BnaC02G0157300ZS/BnaA03G0079100ZS/BnaC07G0413500ZS/BnaA07G0069900ZS	6
BP	GO:0009057	macromolecule catabolic process	37/1793	361/24841	0.019963	0.409595	BnaA04G0174900ZS/BnaC02G0068400ZS/BnaA08G0285300ZS/BnaC02G0305000ZS/BnaA05G0056600ZS/BnaC03G0138800ZS/BnaA09G0026600ZS/BnaC04G0380400ZS/BnaC06G0081200ZS/BnaA03G0438900ZS/BnaC02G0227800ZS/BnaC02G0157300ZS/BnaA03G0211900ZS/BnaA07G0311500ZS/BnaC08G0358600ZS/BnaC06G0362100ZS/BnaA02G0236100ZS/BnaA05G0147700ZS/BnaA03G0079100ZS/BnaA06G0154800ZS/BnaA03G0419700ZS/BnaA07G0229800ZS/BnaC08G0034200ZS/BnaC03G0…	BnaA04G0174900ZS/BnaC02G0068400ZS/BnaA08G0285300ZS/BnaC02G0305000ZS/BnaA05G0056600ZS/BnaC03G0138800ZS/BnaA09G0026600ZS/BnaC04G0380400ZS/BnaC06G0081200ZS/BnaA03G0438900ZS/BnaC02G0227800ZS/BnaC02G0157300ZS/BnaA03G0211900ZS/BnaA07G0311500ZS/BnaC08G0358600ZS/BnaC06G0362100ZS/BnaA02G0236100ZS/BnaA05G0147700ZS/BnaA03G0079100ZS/BnaA06G0154800ZS/BnaA03G0419700ZS/BnaA07G0229800ZS/BnaC08G0034200ZS/BnaC03G0…	37
BP	GO:0009141	nucleoside triphosphate metabolic process	28/1793	259/24841	0.0212382	0.409595	BnaA05G0111300ZS/BnaA06G0142500ZS/BnaA10G0251400ZS/BnaC06G0253800ZS/BnaC01G0173500ZS/BnaC03G0447000ZS/BnaA07G0383300ZS/BnaA07G0230500ZS/BnaA09G0198300ZS/BnaA04G0235300ZS/BnaA10G0221900ZS/BnaA04G0235600ZS/BnaC03G0133500ZS/BnaA03G0366300ZS/BnaC03G0134800ZS/BnaA02G0142800ZS/BnaC04G0100000ZS/BnaA01G0157400ZS/BnaC06G0248800ZS/BnaA05G0111500ZS/BnaA03G0053600ZS/BnaA04G0212500ZS/BnaA02G0238400ZS/BnaC07G0…	BnaA05G0111300ZS/BnaA06G0142500ZS/BnaA10G0251400ZS/BnaC06G0253800ZS/BnaC01G0173500ZS/BnaC03G0447000ZS/BnaA07G0383300ZS/BnaA07G0230500ZS/BnaA09G0198300ZS/BnaA04G0235300ZS/BnaA10G0221900ZS/BnaA04G0235600ZS/BnaC03G0133500ZS/BnaA03G0366300ZS/BnaC03G0134800ZS/BnaA02G0142800ZS/BnaC04G0100000ZS/BnaA01G0157400ZS/BnaC06G0248800ZS/BnaA05G0111500ZS/BnaA03G0053600ZS/BnaA04G0212500ZS/BnaA02G0238400ZS/BnaC07G0…	28
BP	GO:0009144	purine nucleoside triphosphate metabolic process	28/1793	259/24841	0.0212382	0.409595	BnaA05G0111300ZS/BnaA06G0142500ZS/BnaA10G0251400ZS/BnaC06G0253800ZS/BnaC01G0173500ZS/BnaC03G0447000ZS/BnaA07G0383300ZS/BnaA07G0230500ZS/BnaA09G0198300ZS/BnaA04G0235300ZS/BnaA10G0221900ZS/BnaA04G0235600ZS/BnaC03G0133500ZS/BnaA03G0366300ZS/BnaC03G0134800ZS/BnaA02G0142800ZS/BnaC04G0100000ZS/BnaA01G0157400ZS/BnaC06G0248800ZS/BnaA05G0111500ZS/BnaA03G0053600ZS/BnaA04G0212500ZS/BnaA02G0238400ZS/BnaC07G0…	BnaA05G0111300ZS/BnaA06G0142500ZS/BnaA10G0251400ZS/BnaC06G0253800ZS/BnaC01G0173500ZS/BnaC03G0447000ZS/BnaA07G0383300ZS/BnaA07G0230500ZS/BnaA09G0198300ZS/BnaA04G0235300ZS/BnaA10G0221900ZS/BnaA04G0235600ZS/BnaC03G0133500ZS/BnaA03G0366300ZS/BnaC03G0134800ZS/BnaA02G0142800ZS/BnaC04G0100000ZS/BnaA01G0157400ZS/BnaC06G0248800ZS/BnaA05G0111500ZS/BnaA03G0053600ZS/BnaA04G0212500ZS/BnaA02G0238400ZS/BnaC07G0…	28
BP	GO:0009152	purine ribonucleotide biosynthetic process	28/1793	259/24841	0.0212382	0.409595	BnaA05G0111300ZS/BnaA10G0251400ZS/BnaC01G0173500ZS/BnaC03G0447000ZS/BnaA07G0383300ZS/BnaA07G0230500ZS/BnaA09G0198300ZS/BnaA04G0235300ZS/BnaA10G0221900ZS/BnaA04G0235600ZS/BnaC03G0133500ZS/BnaA03G0366300ZS/BnaC03G0134800ZS/BnaA01G0055900ZS/BnaA02G0142800ZS/BnaC04G0100000ZS/BnaA01G0157400ZS/BnaC06G0248800ZS/BnaA05G0111500ZS/BnaA03G0053600ZS/BnaA04G0212500ZS/BnaA02G0238400ZS/BnaC07G0459300ZS/BnaA06G0…	BnaA05G0111300ZS/BnaA10G0251400ZS/BnaC01G0173500ZS/BnaC03G0447000ZS/BnaA07G0383300ZS/BnaA07G0230500ZS/BnaA09G0198300ZS/BnaA04G0235300ZS/BnaA10G0221900ZS/BnaA04G0235600ZS/BnaC03G0133500ZS/BnaA03G0366300ZS/BnaC03G0134800ZS/BnaA01G0055900ZS/BnaA02G0142800ZS/BnaC04G0100000ZS/BnaA01G0157400ZS/BnaC06G0248800ZS/BnaA05G0111500ZS/BnaA03G0053600ZS/BnaA04G0212500ZS/BnaA02G0238400ZS/BnaC07G0459300ZS/BnaA06G0…	28
BP	GO:0009199	ribonucleoside triphosphate metabolic process	28/1793	259/24841	0.0212382	0.409595	BnaA05G0111300ZS/BnaA06G0142500ZS/BnaA10G0251400ZS/BnaC06G0253800ZS/BnaC01G0173500ZS/BnaC03G0447000ZS/BnaA07G0383300ZS/BnaA07G0230500ZS/BnaA09G0198300ZS/BnaA04G0235300ZS/BnaA10G0221900ZS/BnaA04G0235600ZS/BnaC03G0133500ZS/BnaA03G0366300ZS/BnaC03G0134800ZS/BnaA02G0142800ZS/BnaC04G0100000ZS/BnaA01G0157400ZS/BnaC06G0248800ZS/BnaA05G0111500ZS/BnaA03G0053600ZS/BnaA04G0212500ZS/BnaA02G0238400ZS/BnaC07G0…	BnaA05G0111300ZS/BnaA06G0142500ZS/BnaA10G0251400ZS/BnaC06G0253800ZS/BnaC01G0173500ZS/BnaC03G0447000ZS/BnaA07G0383300ZS/BnaA07G0230500ZS/BnaA09G0198300ZS/BnaA04G0235300ZS/BnaA10G0221900ZS/BnaA04G0235600ZS/BnaC03G0133500ZS/BnaA03G0366300ZS/BnaC03G0134800ZS/BnaA02G0142800ZS/BnaC04G0100000ZS/BnaA01G0157400ZS/BnaC06G0248800ZS/BnaA05G0111500ZS/BnaA03G0053600ZS/BnaA04G0212500ZS/BnaA02G0238400ZS/BnaC07G0…	28
BP	GO:0009205	purine ribonucleoside triphosphate metabolic process	28/1793	259/24841	0.0212382	0.409595	BnaA05G0111300ZS/BnaA06G0142500ZS/BnaA10G0251400ZS/BnaC06G0253800ZS/BnaC01G0173500ZS/BnaC03G0447000ZS/BnaA07G0383300ZS/BnaA07G0230500ZS/BnaA09G0198300ZS/BnaA04G0235300ZS/BnaA10G0221900ZS/BnaA04G0235600ZS/BnaC03G0133500ZS/BnaA03G0366300ZS/BnaC03G0134800ZS/BnaA02G0142800ZS/BnaC04G0100000ZS/BnaA01G0157400ZS/BnaC06G0248800ZS/BnaA05G0111500ZS/BnaA03G0053600ZS/BnaA04G0212500ZS/BnaA02G0238400ZS/BnaC07G0…	BnaA05G0111300ZS/BnaA06G0142500ZS/BnaA10G0251400ZS/BnaC06G0253800ZS/BnaC01G0173500ZS/BnaC03G0447000ZS/BnaA07G0383300ZS/BnaA07G0230500ZS/BnaA09G0198300ZS/BnaA04G0235300ZS/BnaA10G0221900ZS/BnaA04G0235600ZS/BnaC03G0133500ZS/BnaA03G0366300ZS/BnaC03G0134800ZS/BnaA02G0142800ZS/BnaC04G0100000ZS/BnaA01G0157400ZS/BnaC06G0248800ZS/BnaA05G0111500ZS/BnaA03G0053600ZS/BnaA04G0212500ZS/BnaA02G0238400ZS/BnaC07G0…	28
BP	GO:0009260	ribonucleotide biosynthetic process	28/1793	259/24841	0.0212382	0.409595	BnaA05G0111300ZS/BnaA10G0251400ZS/BnaC01G0173500ZS/BnaC03G0447000ZS/BnaA07G0383300ZS/BnaA07G0230500ZS/BnaA09G0198300ZS/BnaA04G0235300ZS/BnaA10G0221900ZS/BnaA04G0235600ZS/BnaC03G0133500ZS/BnaA03G0366300ZS/BnaC03G0134800ZS/BnaA01G0055900ZS/BnaA02G0142800ZS/BnaC04G0100000ZS/BnaA01G0157400ZS/BnaC06G0248800ZS/BnaA05G0111500ZS/BnaA03G0053600ZS/BnaA04G0212500ZS/BnaA02G0238400ZS/BnaC07G0459300ZS/BnaA06G0…	BnaA05G0111300ZS/BnaA10G0251400ZS/BnaC01G0173500ZS/BnaC03G0447000ZS/BnaA07G0383300ZS/BnaA07G0230500ZS/BnaA09G0198300ZS/BnaA04G0235300ZS/BnaA10G0221900ZS/BnaA04G0235600ZS/BnaC03G0133500ZS/BnaA03G0366300ZS/BnaC03G0134800ZS/BnaA01G0055900ZS/BnaA02G0142800ZS/BnaC04G0100000ZS/BnaA01G0157400ZS/BnaC06G0248800ZS/BnaA05G0111500ZS/BnaA03G0053600ZS/BnaA04G0212500ZS/BnaA02G0238400ZS/BnaC07G0459300ZS/BnaA06G0…	28
BP	GO:0046390	ribose phosphate biosynthetic process	28/1793	259/24841	0.0212382	0.409595	BnaA05G0111300ZS/BnaA10G0251400ZS/BnaC01G0173500ZS/BnaC03G0447000ZS/BnaA07G0383300ZS/BnaA07G0230500ZS/BnaA09G0198300ZS/BnaA04G0235300ZS/BnaA10G0221900ZS/BnaA04G0235600ZS/BnaC03G0133500ZS/BnaA03G0366300ZS/BnaC03G0134800ZS/BnaA01G0055900ZS/BnaA02G0142800ZS/BnaC04G0100000ZS/BnaA01G0157400ZS/BnaC06G0248800ZS/BnaA05G0111500ZS/BnaA03G0053600ZS/BnaA04G0212500ZS/BnaA02G0238400ZS/BnaC07G0459300ZS/BnaA06G0…	BnaA05G0111300ZS/BnaA10G0251400ZS/BnaC01G0173500ZS/BnaC03G0447000ZS/BnaA07G0383300ZS/BnaA07G0230500ZS/BnaA09G0198300ZS/BnaA04G0235300ZS/BnaA10G0221900ZS/BnaA04G0235600ZS/BnaC03G0133500ZS/BnaA03G0366300ZS/BnaC03G0134800ZS/BnaA01G0055900ZS/BnaA02G0142800ZS/BnaC04G0100000ZS/BnaA01G0157400ZS/BnaC06G0248800ZS/BnaA05G0111500ZS/BnaA03G0053600ZS/BnaA04G0212500ZS/BnaA02G0238400ZS/BnaC07G0459300ZS/BnaA06G0…	28
BP	GO:0005976	polysaccharide metabolic process	27/1793	248/24841	0.021542	0.409595	BnaC02G0144400ZS/BnaC01G0504300ZS/BnaC03G0138800ZS/BnaC07G0495800ZS/BnaA03G0438900ZS/BnaC02G0157300ZS/BnaC01G0083800ZS/BnaA03G0079100ZS/BnaA09G0631400ZS/BnaA10G0133600ZS/BnaA01G0070700ZS/BnaC09G0408800ZS/BnaA10G0133700ZS/BnaC01G0083700ZS/BnaC09G0408900ZS/BnaA01G0054200ZS/BnaC01G0099300ZS/BnaC07G0413500ZS/BnaA01G0411100ZS/BnaA07G0069900ZS/BnaA03G0018900ZS/BnaC05G0092200ZS/BnaC03G0320000ZS/BnaC09G0…	BnaC02G0144400ZS/BnaC01G0504300ZS/BnaC03G0138800ZS/BnaC07G0495800ZS/BnaA03G0438900ZS/BnaC02G0157300ZS/BnaC01G0083800ZS/BnaA03G0079100ZS/BnaA09G0631400ZS/BnaA10G0133600ZS/BnaA01G0070700ZS/BnaC09G0408800ZS/BnaA10G0133700ZS/BnaC01G0083700ZS/BnaC09G0408900ZS/BnaA01G0054200ZS/BnaC01G0099300ZS/BnaC07G0413500ZS/BnaA01G0411100ZS/BnaA07G0069900ZS/BnaA03G0018900ZS/BnaC05G0092200ZS/BnaC03G0320000ZS/BnaC09G0…	27
BP	GO:0009108	coenzyme biosynthetic process	27/1793	248/24841	0.021542	0.409595	BnaC02G0002200ZS/BnaC09G0005000ZS/BnaC04G0009200ZS/BnaA07G0383300ZS/BnaA07G0230500ZS/BnaA01G0335100ZS/BnaA04G0235300ZS/BnaA04G0235600ZS/BnaC03G0133500ZS/BnaA06G0361100ZS/BnaC03G0134800ZS/BnaA02G0098100ZS/BnaA01G0055900ZS/BnaA02G0142800ZS/BnaC04G0100000ZS/BnaC06G0248800ZS/BnaA03G0365500ZS/BnaA04G0247700ZS/BnaA02G0238400ZS/BnaC07G0459300ZS/BnaA06G0085200ZS/BnaA04G0236600ZS/BnaC04G0552000ZS/BnaA09G0…	BnaC02G0002200ZS/BnaC09G0005000ZS/BnaC04G0009200ZS/BnaA07G0383300ZS/BnaA07G0230500ZS/BnaA01G0335100ZS/BnaA04G0235300ZS/BnaA04G0235600ZS/BnaC03G0133500ZS/BnaA06G0361100ZS/BnaC03G0134800ZS/BnaA02G0098100ZS/BnaA01G0055900ZS/BnaA02G0142800ZS/BnaC04G0100000ZS/BnaC06G0248800ZS/BnaA03G0365500ZS/BnaA04G0247700ZS/BnaA02G0238400ZS/BnaC07G0459300ZS/BnaA06G0085200ZS/BnaA04G0236600ZS/BnaC04G0552000ZS/BnaA09G0…	27
BP	GO:0008643	carbohydrate transport	5/1793	23/24841	0.0219412	0.409595	BnaC07G0526000ZS/BnaA04G0274900ZS/BnaA06G0299600ZS/BnaC04G0592600ZS/BnaC03G0248000ZS	BnaC07G0526000ZS/BnaA04G0274900ZS/BnaA06G0299600ZS/BnaC04G0592600ZS/BnaC03G0248000ZS	5
BP	GO:0009150	purine ribonucleotide metabolic process	32/1793	306/24841	0.0224378	0.409595	BnaA05G0111300ZS/BnaA06G0142500ZS/BnaA10G0251400ZS/BnaC06G0253800ZS/BnaC01G0173500ZS/BnaC03G0447000ZS/BnaA07G0383300ZS/BnaA07G0230500ZS/BnaA09G0198300ZS/BnaA04G0235300ZS/BnaA10G0221900ZS/BnaA04G0235600ZS/BnaC03G0133500ZS/BnaA03G0366300ZS/BnaA05G0411300ZS/BnaC03G0134800ZS/BnaA01G0055900ZS/BnaA02G0221800ZS/BnaA02G0142800ZS/BnaC04G0100000ZS/BnaA01G0157400ZS/BnaC06G0248800ZS/BnaA05G0111500ZS/BnaA03G0…	BnaA05G0111300ZS/BnaA06G0142500ZS/BnaA10G0251400ZS/BnaC06G0253800ZS/BnaC01G0173500ZS/BnaC03G0447000ZS/BnaA07G0383300ZS/BnaA07G0230500ZS/BnaA09G0198300ZS/BnaA04G0235300ZS/BnaA10G0221900ZS/BnaA04G0235600ZS/BnaC03G0133500ZS/BnaA03G0366300ZS/BnaA05G0411300ZS/BnaC03G0134800ZS/BnaA01G0055900ZS/BnaA02G0221800ZS/BnaA02G0142800ZS/BnaC04G0100000ZS/BnaA01G0157400ZS/BnaC06G0248800ZS/BnaA05G0111500ZS/BnaA03G0…	32
BP	GO:0009259	ribonucleotide metabolic process	32/1793	306/24841	0.0224378	0.409595	BnaA05G0111300ZS/BnaA06G0142500ZS/BnaA10G0251400ZS/BnaC06G0253800ZS/BnaC01G0173500ZS/BnaC03G0447000ZS/BnaA07G0383300ZS/BnaA07G0230500ZS/BnaA09G0198300ZS/BnaA04G0235300ZS/BnaA10G0221900ZS/BnaA04G0235600ZS/BnaC03G0133500ZS/BnaA03G0366300ZS/BnaA05G0411300ZS/BnaC03G0134800ZS/BnaA01G0055900ZS/BnaA02G0221800ZS/BnaA02G0142800ZS/BnaC04G0100000ZS/BnaA01G0157400ZS/BnaC06G0248800ZS/BnaA05G0111500ZS/BnaA03G0…	BnaA05G0111300ZS/BnaA06G0142500ZS/BnaA10G0251400ZS/BnaC06G0253800ZS/BnaC01G0173500ZS/BnaC03G0447000ZS/BnaA07G0383300ZS/BnaA07G0230500ZS/BnaA09G0198300ZS/BnaA04G0235300ZS/BnaA10G0221900ZS/BnaA04G0235600ZS/BnaC03G0133500ZS/BnaA03G0366300ZS/BnaA05G0411300ZS/BnaC03G0134800ZS/BnaA01G0055900ZS/BnaA02G0221800ZS/BnaA02G0142800ZS/BnaC04G0100000ZS/BnaA01G0157400ZS/BnaC06G0248800ZS/BnaA05G0111500ZS/BnaA03G0…	32
BP	GO:0016052	carbohydrate catabolic process	21/1793	183/24841	0.0236642	0.409595	BnaA05G0452400ZS/BnaA07G0383300ZS/BnaC03G0138800ZS/BnaA07G0230500ZS/BnaA04G0235300ZS/BnaA04G0235600ZS/BnaC03G0133500ZS/BnaA03G0438900ZS/BnaC02G0157300ZS/BnaC03G0134800ZS/BnaA02G0142800ZS/BnaC04G0100000ZS/BnaC06G0248800ZS/BnaA03G0079100ZS/BnaA02G0238400ZS/BnaC07G0459300ZS/BnaA06G0085200ZS/BnaC07G0413500ZS/BnaA07G0069900ZS/BnaC02G0181100ZS/BnaC09G0398000ZS	BnaA05G0452400ZS/BnaA07G0383300ZS/BnaC03G0138800ZS/BnaA07G0230500ZS/BnaA04G0235300ZS/BnaA04G0235600ZS/BnaC03G0133500ZS/BnaA03G0438900ZS/BnaC02G0157300ZS/BnaC03G0134800ZS/BnaA02G0142800ZS/BnaC04G0100000ZS/BnaC06G0248800ZS/BnaA03G0079100ZS/BnaA02G0238400ZS/BnaC07G0459300ZS/BnaA06G0085200ZS/BnaC07G0413500ZS/BnaA07G0069900ZS/BnaC02G0181100ZS/BnaC09G0398000ZS	21
BP	GO:0034220	ion transmembrane transport	33/1793	319/24841	0.0237843	0.409595	BnaA05G0111300ZS/BnaA06G0142500ZS/BnaA10G0251400ZS/BnaC06G0253800ZS/BnaC09G0156900ZS/BnaA09G0008900ZS/BnaA03G0086500ZS/BnaC03G0447000ZS/BnaA10G0221900ZS/BnaC07G0198600ZS/BnaA03G0366300ZS/BnaA10G0274000ZS/BnaA09G0141700ZS/BnaC02G0065400ZS/BnaA01G0157400ZS/BnaA03G0398100ZS/BnaA05G0111500ZS/BnaA05G0095200ZS/BnaC08G0256800ZS/BnaC04G0429200ZS/BnaA03G0053600ZS/BnaC04G0575900ZS/BnaA04G0212500ZS/BnaC02G0…	BnaA05G0111300ZS/BnaA06G0142500ZS/BnaA10G0251400ZS/BnaC06G0253800ZS/BnaC09G0156900ZS/BnaA09G0008900ZS/BnaA03G0086500ZS/BnaC03G0447000ZS/BnaA10G0221900ZS/BnaC07G0198600ZS/BnaA03G0366300ZS/BnaA10G0274000ZS/BnaA09G0141700ZS/BnaC02G0065400ZS/BnaA01G0157400ZS/BnaA03G0398100ZS/BnaA05G0111500ZS/BnaA05G0095200ZS/BnaC08G0256800ZS/BnaC04G0429200ZS/BnaA03G0053600ZS/BnaC04G0575900ZS/BnaA04G0212500ZS/BnaC02G0…	33
BP	GO:0005986	sucrose biosynthetic process	4/1793	16/24841	0.0244152	0.409595	BnaC03G0198900ZS/BnaC04G0543900ZS/BnaA04G0229500ZS/BnaA05G0172400ZS	BnaC03G0198900ZS/BnaC04G0543900ZS/BnaA04G0229500ZS/BnaA05G0172400ZS	4
BP	GO:0006801	superoxide metabolic process	6/1793	32/24841	0.0250715	0.409595	BnaA09G0664700ZS/BnaA04G0182200ZS/BnaA10G0190600ZS/BnaA09G0647100ZS/BnaC08G0529200ZS/BnaC04G0482300ZS	BnaA09G0664700ZS/BnaA04G0182200ZS/BnaA10G0190600ZS/BnaA09G0647100ZS/BnaC08G0529200ZS/BnaC04G0482300ZS	6
BP	GO:0009628	response to abiotic stimulus	6/1793	32/24841	0.0250715	0.409595	Bnascaffold0510G0000300ZS/BnaA06G0143800ZS/BnaC05G0174300ZS/BnaC06G0268000ZS/BnaC06G0421900ZS/BnaA07G0244500ZS	Bnascaffold0510G0000300ZS/BnaA06G0143800ZS/BnaC05G0174300ZS/BnaC06G0268000ZS/BnaC06G0421900ZS/BnaA07G0244500ZS	6
BP	GO:0072593	reactive oxygen species metabolic process	6/1793	32/24841	0.0250715	0.409595	BnaA09G0664700ZS/BnaA04G0182200ZS/BnaA10G0190600ZS/BnaA09G0647100ZS/BnaC08G0529200ZS/BnaC04G0482300ZS	BnaA09G0664700ZS/BnaA04G0182200ZS/BnaA10G0190600ZS/BnaA09G0647100ZS/BnaC08G0529200ZS/BnaC04G0482300ZS	6
BP	GO:0015672	monovalent inorganic cation transport	26/1793	240/24841	0.0250893	0.409595	BnaA05G0111300ZS/BnaA06G0142500ZS/BnaA10G0251400ZS/BnaC06G0253800ZS/BnaC09G0156900ZS/BnaC03G0447000ZS/BnaA10G0221900ZS/BnaC07G0198600ZS/BnaA03G0366300ZS/BnaC02G0065400ZS/BnaA01G0157400ZS/BnaA03G0398100ZS/BnaA05G0111500ZS/BnaA05G0095200ZS/BnaC08G0256800ZS/BnaC04G0429200ZS/BnaA03G0053600ZS/BnaC04G0575900ZS/BnaA04G0212500ZS/BnaA03G0036000ZS/BnaA08G0198800ZS/BnaA01G0106300ZS/BnaC09G0249700ZS/BnaA09G0…	BnaA05G0111300ZS/BnaA06G0142500ZS/BnaA10G0251400ZS/BnaC06G0253800ZS/BnaC09G0156900ZS/BnaC03G0447000ZS/BnaA10G0221900ZS/BnaC07G0198600ZS/BnaA03G0366300ZS/BnaC02G0065400ZS/BnaA01G0157400ZS/BnaA03G0398100ZS/BnaA05G0111500ZS/BnaA05G0095200ZS/BnaC08G0256800ZS/BnaC04G0429200ZS/BnaA03G0053600ZS/BnaC04G0575900ZS/BnaA04G0212500ZS/BnaA03G0036000ZS/BnaA08G0198800ZS/BnaA01G0106300ZS/BnaC09G0249700ZS/BnaA09G0…	26
BP	GO:0051188	cofactor biosynthetic process	30/1793	286/24841	0.0254455	0.409595	BnaC02G0002200ZS/BnaC09G0005000ZS/BnaC04G0009200ZS/BnaA07G0383300ZS/BnaA07G0230500ZS/BnaA01G0335100ZS/BnaA04G0235300ZS/BnaA04G0235600ZS/BnaC03G0133500ZS/BnaA06G0361100ZS/BnaC03G0134800ZS/BnaA02G0098100ZS/BnaA01G0055900ZS/BnaA02G0142800ZS/BnaC04G0100000ZS/BnaC06G0248800ZS/BnaA03G0365500ZS/BnaA04G0247700ZS/BnaA02G0238400ZS/BnaC07G0459300ZS/BnaA06G0085200ZS/BnaC05G0506000ZS/BnaA04G0236600ZS/BnaC07G0…	BnaC02G0002200ZS/BnaC09G0005000ZS/BnaC04G0009200ZS/BnaA07G0383300ZS/BnaA07G0230500ZS/BnaA01G0335100ZS/BnaA04G0235300ZS/BnaA04G0235600ZS/BnaC03G0133500ZS/BnaA06G0361100ZS/BnaC03G0134800ZS/BnaA02G0098100ZS/BnaA01G0055900ZS/BnaA02G0142800ZS/BnaC04G0100000ZS/BnaC06G0248800ZS/BnaA03G0365500ZS/BnaA04G0247700ZS/BnaA02G0238400ZS/BnaC07G0459300ZS/BnaA06G0085200ZS/BnaC05G0506000ZS/BnaA04G0236600ZS/BnaC07G0…	30
BP	GO:0019318	hexose metabolic process	8/1793	50/24841	0.0257591	0.409595	BnaA05G0452400ZS/BnaC02G0065900ZS/BnaA10G0050800ZS/BnaC07G0459300ZS/BnaA10G0189800ZS/BnaC06G0168000ZS/BnaC09G0101600ZS/BnaA03G0056100ZS	BnaA05G0452400ZS/BnaC02G0065900ZS/BnaA10G0050800ZS/BnaC07G0459300ZS/BnaA10G0189800ZS/BnaC06G0168000ZS/BnaC09G0101600ZS/BnaA03G0056100ZS	8
BP	GO:0051186	cofactor metabolic process	39/1793	392/24841	0.0263148	0.409595	BnaC02G0002200ZS/BnaC09G0005000ZS/BnaC05G0484100ZS/BnaA06G0137700ZS/BnaC04G0009200ZS/BnaA07G0383300ZS/BnaA07G0230500ZS/BnaA01G0335100ZS/BnaA05G0430900ZS/BnaA04G0235300ZS/BnaA04G0235600ZS/BnaC03G0133500ZS/BnaA06G0361100ZS/BnaC03G0134800ZS/BnaA02G0098100ZS/BnaA03G0266900ZS/BnaC01G0464300ZS/BnaA01G0055900ZS/BnaA05G0480600ZS/BnaA02G0221800ZS/BnaA02G0142800ZS/BnaC04G0100000ZS/BnaC06G0248800ZS/BnaA03G0…	BnaC02G0002200ZS/BnaC09G0005000ZS/BnaC05G0484100ZS/BnaA06G0137700ZS/BnaC04G0009200ZS/BnaA07G0383300ZS/BnaA07G0230500ZS/BnaA01G0335100ZS/BnaA05G0430900ZS/BnaA04G0235300ZS/BnaA04G0235600ZS/BnaC03G0133500ZS/BnaA06G0361100ZS/BnaC03G0134800ZS/BnaA02G0098100ZS/BnaA03G0266900ZS/BnaC01G0464300ZS/BnaA01G0055900ZS/BnaA05G0480600ZS/BnaA02G0221800ZS/BnaA02G0142800ZS/BnaC04G0100000ZS/BnaC06G0248800ZS/BnaA03G0…	39
BP	GO:0030001	metal ion transport	40/1793	408/24841	0.0303134	0.421445	BnaC03G0155500ZS/BnaC02G0017200ZS/BnaA05G0448400ZS/BnaC09G0078400ZS/BnaA07G0073500ZS/BnaA08G0207200ZS/BnaC03G0357100ZS/BnaA08G0200700ZS/BnaC01G0515000ZS/BnaA05G0423200ZS/BnaA08G0105400ZS/BnaC05G0537600ZS/BnaC02G0065400ZS/BnaA03G0515900ZS/BnaC07G0176500ZS/BnaA05G0095200ZS/BnaA08G0199800ZS/BnaC04G0575900ZS/BnaA01G0423900ZS/BnaA06G0451300ZS/BnaA05G0348100ZS/BnaC02G0103300ZS/BnaA03G0036000ZS/BnaA02G0…	BnaC03G0155500ZS/BnaC02G0017200ZS/BnaA05G0448400ZS/BnaC09G0078400ZS/BnaA07G0073500ZS/BnaA08G0207200ZS/BnaC03G0357100ZS/BnaA08G0200700ZS/BnaC01G0515000ZS/BnaA05G0423200ZS/BnaA08G0105400ZS/BnaC05G0537600ZS/BnaC02G0065400ZS/BnaA03G0515900ZS/BnaC07G0176500ZS/BnaA05G0095200ZS/BnaA08G0199800ZS/BnaC04G0575900ZS/BnaA01G0423900ZS/BnaA06G0451300ZS/BnaA05G0348100ZS/BnaC02G0103300ZS/BnaA03G0036000ZS/BnaA02G0…	40
BP	GO:0006760	folic acid-containing compound metabolic process	5/1793	25/24841	0.0307569	0.421445	BnaC05G0484100ZS/BnaA05G0430900ZS/BnaC01G0464300ZS/BnaA04G0247700ZS/BnaA09G0013300ZS	BnaC05G0484100ZS/BnaA05G0430900ZS/BnaC01G0464300ZS/BnaA04G0247700ZS/BnaA09G0013300ZS	5
BP	GO:0019693	ribose phosphate metabolic process	33/1793	326/24841	0.0311729	0.421445	BnaA05G0111300ZS/BnaA06G0142500ZS/BnaA10G0251400ZS/BnaC06G0253800ZS/BnaC01G0173500ZS/BnaC03G0447000ZS/BnaA07G0383300ZS/BnaA07G0230500ZS/BnaA09G0198300ZS/BnaA04G0235300ZS/BnaA10G0221900ZS/BnaA04G0235600ZS/BnaC03G0133500ZS/BnaA03G0366300ZS/BnaA05G0411300ZS/BnaC03G0134800ZS/BnaA01G0055900ZS/BnaA05G0480600ZS/BnaA02G0221800ZS/BnaA02G0142800ZS/BnaC04G0100000ZS/BnaA01G0157400ZS/BnaC06G0248800ZS/BnaA05G0…	BnaA05G0111300ZS/BnaA06G0142500ZS/BnaA10G0251400ZS/BnaC06G0253800ZS/BnaC01G0173500ZS/BnaC03G0447000ZS/BnaA07G0383300ZS/BnaA07G0230500ZS/BnaA09G0198300ZS/BnaA04G0235300ZS/BnaA10G0221900ZS/BnaA04G0235600ZS/BnaC03G0133500ZS/BnaA03G0366300ZS/BnaA05G0411300ZS/BnaC03G0134800ZS/BnaA01G0055900ZS/BnaA05G0480600ZS/BnaA02G0221800ZS/BnaA02G0142800ZS/BnaC04G0100000ZS/BnaA01G0157400ZS/BnaC06G0248800ZS/BnaA05G0…	33
BP	GO:0048522	positive regulation of cellular process	8/1793	52/24841	0.0318319	0.421445	BnaC02G0042300ZS/BnaC09G0283100ZS/BnaC09G0490800ZS/BnaC07G0272100ZS/BnaA08G0230900ZS/BnaC03G0523700ZS/BnaA03G0074000ZS/BnaC04G0135600ZS	BnaC02G0042300ZS/BnaC09G0283100ZS/BnaC09G0490800ZS/BnaC07G0272100ZS/BnaA08G0230900ZS/BnaC03G0523700ZS/BnaA03G0074000ZS/BnaC04G0135600ZS	8
BP	GO:0010035	response to inorganic substance	7/1793	43/24841	0.0329537	0.421445	BnaA01G0143100ZS/Bnascaffold0510G0000300ZS/BnaA06G0143800ZS/BnaC05G0174300ZS/BnaC06G0268000ZS/BnaC06G0421900ZS/BnaA07G0244500ZS	BnaA01G0143100ZS/Bnascaffold0510G0000300ZS/BnaA06G0143800ZS/BnaC05G0174300ZS/BnaC06G0268000ZS/BnaC06G0421900ZS/BnaA07G0244500ZS	7
BP	GO:0032268	regulation of cellular protein metabolic process	7/1793	44/24841	0.0368354	0.421445	BnaA03G0218000ZS/BnaC07G0272100ZS/BnaA08G0230900ZS/BnaA09G0568900ZS/BnaA10G0262400ZS/BnaC04G0053400ZS/BnaA05G0047700ZS	BnaA03G0218000ZS/BnaC07G0272100ZS/BnaA08G0230900ZS/BnaA09G0568900ZS/BnaA10G0262400ZS/BnaC04G0053400ZS/BnaA05G0047700ZS	7
BP	GO:0006754	ATP biosynthetic process	23/1793	215/24841	0.0379233	0.421445	BnaA05G0111300ZS/BnaA10G0251400ZS/BnaC03G0447000ZS/BnaA07G0383300ZS/BnaA07G0230500ZS/BnaA04G0235300ZS/BnaA10G0221900ZS/BnaA04G0235600ZS/BnaC03G0133500ZS/BnaA03G0366300ZS/BnaC03G0134800ZS/BnaA02G0142800ZS/BnaC04G0100000ZS/BnaA01G0157400ZS/BnaC06G0248800ZS/BnaA05G0111500ZS/BnaA03G0053600ZS/BnaA04G0212500ZS/BnaA02G0238400ZS/BnaC07G0459300ZS/BnaA06G0085200ZS/BnaC02G0181100ZS/BnaC09G0398000ZS	BnaA05G0111300ZS/BnaA10G0251400ZS/BnaC03G0447000ZS/BnaA07G0383300ZS/BnaA07G0230500ZS/BnaA04G0235300ZS/BnaA10G0221900ZS/BnaA04G0235600ZS/BnaC03G0133500ZS/BnaA03G0366300ZS/BnaC03G0134800ZS/BnaA02G0142800ZS/BnaC04G0100000ZS/BnaA01G0157400ZS/BnaC06G0248800ZS/BnaA05G0111500ZS/BnaA03G0053600ZS/BnaA04G0212500ZS/BnaA02G0238400ZS/BnaC07G0459300ZS/BnaA06G0085200ZS/BnaC02G0181100ZS/BnaC09G0398000ZS	23
BP	GO:0098655	cation transmembrane transport	26/1793	250/24841	0.0387962	0.421445	BnaA05G0111300ZS/BnaA06G0142500ZS/BnaA10G0251400ZS/BnaC06G0253800ZS/BnaC09G0156900ZS/BnaC03G0447000ZS/BnaA10G0221900ZS/BnaC07G0198600ZS/BnaA03G0366300ZS/BnaC02G0065400ZS/BnaA01G0157400ZS/BnaA03G0398100ZS/BnaA05G0111500ZS/BnaA05G0095200ZS/BnaC08G0256800ZS/BnaC04G0429200ZS/BnaA03G0053600ZS/BnaC04G0575900ZS/BnaA04G0212500ZS/BnaC02G0103300ZS/BnaA03G0036000ZS/BnaA08G0198800ZS/BnaA01G0106300ZS/BnaA09G0…	BnaA05G0111300ZS/BnaA06G0142500ZS/BnaA10G0251400ZS/BnaC06G0253800ZS/BnaC09G0156900ZS/BnaC03G0447000ZS/BnaA10G0221900ZS/BnaC07G0198600ZS/BnaA03G0366300ZS/BnaC02G0065400ZS/BnaA01G0157400ZS/BnaA03G0398100ZS/BnaA05G0111500ZS/BnaA05G0095200ZS/BnaC08G0256800ZS/BnaC04G0429200ZS/BnaA03G0053600ZS/BnaC04G0575900ZS/BnaA04G0212500ZS/BnaC02G0103300ZS/BnaA03G0036000ZS/BnaA08G0198800ZS/BnaA01G0106300ZS/BnaA09G0…	26
BP	GO:0098660	inorganic ion transmembrane transport	26/1793	250/24841	0.0387962	0.421445	BnaA05G0111300ZS/BnaA06G0142500ZS/BnaA10G0251400ZS/BnaC06G0253800ZS/BnaC09G0156900ZS/BnaC03G0447000ZS/BnaA10G0221900ZS/BnaC07G0198600ZS/BnaA03G0366300ZS/BnaC02G0065400ZS/BnaA01G0157400ZS/BnaA03G0398100ZS/BnaA05G0111500ZS/BnaA05G0095200ZS/BnaC08G0256800ZS/BnaC04G0429200ZS/BnaA03G0053600ZS/BnaC04G0575900ZS/BnaA04G0212500ZS/BnaC02G0103300ZS/BnaA03G0036000ZS/BnaA08G0198800ZS/BnaA01G0106300ZS/BnaA09G0…	BnaA05G0111300ZS/BnaA06G0142500ZS/BnaA10G0251400ZS/BnaC06G0253800ZS/BnaC09G0156900ZS/BnaC03G0447000ZS/BnaA10G0221900ZS/BnaC07G0198600ZS/BnaA03G0366300ZS/BnaC02G0065400ZS/BnaA01G0157400ZS/BnaA03G0398100ZS/BnaA05G0111500ZS/BnaA05G0095200ZS/BnaC08G0256800ZS/BnaC04G0429200ZS/BnaA03G0053600ZS/BnaC04G0575900ZS/BnaA04G0212500ZS/BnaC02G0103300ZS/BnaA03G0036000ZS/BnaA08G0198800ZS/BnaA01G0106300ZS/BnaA09G0…	26
BP	GO:0098662	inorganic cation transmembrane transport	26/1793	250/24841	0.0387962	0.421445	BnaA05G0111300ZS/BnaA06G0142500ZS/BnaA10G0251400ZS/BnaC06G0253800ZS/BnaC09G0156900ZS/BnaC03G0447000ZS/BnaA10G0221900ZS/BnaC07G0198600ZS/BnaA03G0366300ZS/BnaC02G0065400ZS/BnaA01G0157400ZS/BnaA03G0398100ZS/BnaA05G0111500ZS/BnaA05G0095200ZS/BnaC08G0256800ZS/BnaC04G0429200ZS/BnaA03G0053600ZS/BnaC04G0575900ZS/BnaA04G0212500ZS/BnaC02G0103300ZS/BnaA03G0036000ZS/BnaA08G0198800ZS/BnaA01G0106300ZS/BnaA09G0…	BnaA05G0111300ZS/BnaA06G0142500ZS/BnaA10G0251400ZS/BnaC06G0253800ZS/BnaC09G0156900ZS/BnaC03G0447000ZS/BnaA10G0221900ZS/BnaC07G0198600ZS/BnaA03G0366300ZS/BnaC02G0065400ZS/BnaA01G0157400ZS/BnaA03G0398100ZS/BnaA05G0111500ZS/BnaA05G0095200ZS/BnaC08G0256800ZS/BnaC04G0429200ZS/BnaA03G0053600ZS/BnaC04G0575900ZS/BnaA04G0212500ZS/BnaC02G0103300ZS/BnaA03G0036000ZS/BnaA08G0198800ZS/BnaA01G0106300ZS/BnaA09G0…	26
BP	GO:0048518	positive regulation of biological process	8/1793	54/24841	0.0388148	0.421445	BnaC02G0042300ZS/BnaC09G0283100ZS/BnaC09G0490800ZS/BnaC07G0272100ZS/BnaA08G0230900ZS/BnaC03G0523700ZS/BnaA03G0074000ZS/BnaC04G0135600ZS	BnaC02G0042300ZS/BnaC09G0283100ZS/BnaC09G0490800ZS/BnaC07G0272100ZS/BnaA08G0230900ZS/BnaC03G0523700ZS/BnaA03G0074000ZS/BnaC04G0135600ZS	8
BP	GO:0006575	cellular modified amino acid metabolic process	10/1793	74/24841	0.039443	0.421445	BnaC05G0484100ZS/BnaA05G0430900ZS/BnaA06G0361100ZS/BnaC01G0464300ZS/BnaA04G0247700ZS/BnaA06G0290100ZS/BnaA01G0079600ZS/BnaC07G0343400ZS/BnaA09G0013300ZS/BnaA09G0056000ZS	BnaC05G0484100ZS/BnaA05G0430900ZS/BnaA06G0361100ZS/BnaC01G0464300ZS/BnaA04G0247700ZS/BnaA06G0290100ZS/BnaA01G0079600ZS/BnaC07G0343400ZS/BnaA09G0013300ZS/BnaA09G0056000ZS	10
BP	GO:0019321	pentose metabolic process	3/1793	11/24841	0.0399647	0.421445	BnaA10G0278300ZS/BnaC03G0383800ZS/BnaA01G0377300ZS	BnaA10G0278300ZS/BnaC03G0383800ZS/BnaA01G0377300ZS	3
BP	GO:0019566	arabinose metabolic process	3/1793	11/24841	0.0399647	0.421445	BnaA10G0278300ZS/BnaC03G0383800ZS/BnaA01G0377300ZS	BnaA10G0278300ZS/BnaC03G0383800ZS/BnaA01G0377300ZS	3
BP	GO:0046373	L-arabinose metabolic process	3/1793	11/24841	0.0399647	0.421445	BnaA10G0278300ZS/BnaC03G0383800ZS/BnaA01G0377300ZS	BnaA10G0278300ZS/BnaC03G0383800ZS/BnaA01G0377300ZS	3
BP	GO:0000079	regulation of cyclin-dependent protein serine/threonine kinase activity	5/1793	27/24841	0.0415147	0.421445	BnaA03G0218000ZS/BnaA09G0568900ZS/BnaA10G0262400ZS/BnaC04G0053400ZS/BnaA05G0047700ZS	BnaA03G0218000ZS/BnaA09G0568900ZS/BnaA10G0262400ZS/BnaC04G0053400ZS/BnaA05G0047700ZS	5
BP	GO:0001932	regulation of protein phosphorylation	5/1793	27/24841	0.0415147	0.421445	BnaA03G0218000ZS/BnaA09G0568900ZS/BnaA10G0262400ZS/BnaC04G0053400ZS/BnaA05G0047700ZS	BnaA03G0218000ZS/BnaA09G0568900ZS/BnaA10G0262400ZS/BnaC04G0053400ZS/BnaA05G0047700ZS	5
BP	GO:0042325	regulation of phosphorylation	5/1793	27/24841	0.0415147	0.421445	BnaA03G0218000ZS/BnaA09G0568900ZS/BnaA10G0262400ZS/BnaC04G0053400ZS/BnaA05G0047700ZS	BnaA03G0218000ZS/BnaA09G0568900ZS/BnaA10G0262400ZS/BnaC04G0053400ZS/BnaA05G0047700ZS	5
BP	GO:0043549	regulation of kinase activity	5/1793	27/24841	0.0415147	0.421445	BnaA03G0218000ZS/BnaA09G0568900ZS/BnaA10G0262400ZS/BnaC04G0053400ZS/BnaA05G0047700ZS	BnaA03G0218000ZS/BnaA09G0568900ZS/BnaA10G0262400ZS/BnaC04G0053400ZS/BnaA05G0047700ZS	5
BP	GO:0045859	regulation of protein kinase activity	5/1793	27/24841	0.0415147	0.421445	BnaA03G0218000ZS/BnaA09G0568900ZS/BnaA10G0262400ZS/BnaC04G0053400ZS/BnaA05G0047700ZS	BnaA03G0218000ZS/BnaA09G0568900ZS/BnaA10G0262400ZS/BnaC04G0053400ZS/BnaA05G0047700ZS	5
BP	GO:0051338	regulation of transferase activity	5/1793	27/24841	0.0415147	0.421445	BnaA03G0218000ZS/BnaA09G0568900ZS/BnaA10G0262400ZS/BnaC04G0053400ZS/BnaA05G0047700ZS	BnaA03G0218000ZS/BnaA09G0568900ZS/BnaA10G0262400ZS/BnaC04G0053400ZS/BnaA05G0047700ZS	5
BP	GO:0071900	regulation of protein serine/threonine kinase activity	5/1793	27/24841	0.0415147	0.421445	BnaA03G0218000ZS/BnaA09G0568900ZS/BnaA10G0262400ZS/BnaC04G0053400ZS/BnaA05G0047700ZS	BnaA03G0218000ZS/BnaA09G0568900ZS/BnaA10G0262400ZS/BnaC04G0053400ZS/BnaA05G0047700ZS	5
BP	GO:1904029	regulation of cyclin-dependent protein kinase activity	5/1793	27/24841	0.0415147	0.421445	BnaA03G0218000ZS/BnaA09G0568900ZS/BnaA10G0262400ZS/BnaC04G0053400ZS/BnaA05G0047700ZS	BnaA03G0218000ZS/BnaA09G0568900ZS/BnaA10G0262400ZS/BnaC04G0053400ZS/BnaA05G0047700ZS	5
BP	GO:0072521	purine-containing compound metabolic process	33/1793	335/24841	0.0431235	0.421445	BnaA05G0111300ZS/BnaA06G0142500ZS/BnaA10G0251400ZS/BnaC06G0253800ZS/BnaC01G0173500ZS/BnaC03G0447000ZS/BnaA07G0383300ZS/BnaA07G0230500ZS/BnaA09G0198300ZS/BnaA04G0235300ZS/BnaA10G0221900ZS/BnaA04G0235600ZS/BnaC03G0133500ZS/BnaA03G0366300ZS/BnaA05G0411300ZS/BnaC03G0134800ZS/BnaA01G0055900ZS/BnaA02G0221800ZS/BnaA02G0142800ZS/BnaC04G0100000ZS/BnaA01G0157400ZS/BnaC06G0248800ZS/BnaA05G0111500ZS/BnaA03G0…	BnaA05G0111300ZS/BnaA06G0142500ZS/BnaA10G0251400ZS/BnaC06G0253800ZS/BnaC01G0173500ZS/BnaC03G0447000ZS/BnaA07G0383300ZS/BnaA07G0230500ZS/BnaA09G0198300ZS/BnaA04G0235300ZS/BnaA10G0221900ZS/BnaA04G0235600ZS/BnaC03G0133500ZS/BnaA03G0366300ZS/BnaA05G0411300ZS/BnaC03G0134800ZS/BnaA01G0055900ZS/BnaA02G0221800ZS/BnaA02G0142800ZS/BnaC04G0100000ZS/BnaA01G0157400ZS/BnaC06G0248800ZS/BnaA05G0111500ZS/BnaA03G0…	33
BP	GO:0072522	purine-containing compound biosynthetic process	29/1793	288/24841	0.0436345	0.421445	BnaA05G0111300ZS/BnaA10G0251400ZS/BnaC01G0173500ZS/BnaC03G0447000ZS/BnaA07G0383300ZS/BnaA07G0230500ZS/BnaA09G0198300ZS/BnaA04G0235300ZS/BnaA10G0221900ZS/BnaA04G0235600ZS/BnaC03G0133500ZS/BnaA03G0366300ZS/BnaC03G0134800ZS/BnaA01G0055900ZS/BnaA02G0142800ZS/BnaC04G0100000ZS/BnaA01G0157400ZS/BnaC06G0248800ZS/BnaA05G0111500ZS/BnaA03G0053600ZS/BnaA04G0212500ZS/BnaA02G0238400ZS/BnaC07G0459300ZS/BnaA06G0…	BnaA05G0111300ZS/BnaA10G0251400ZS/BnaC01G0173500ZS/BnaC03G0447000ZS/BnaA07G0383300ZS/BnaA07G0230500ZS/BnaA09G0198300ZS/BnaA04G0235300ZS/BnaA10G0221900ZS/BnaA04G0235600ZS/BnaC03G0133500ZS/BnaA03G0366300ZS/BnaC03G0134800ZS/BnaA01G0055900ZS/BnaA02G0142800ZS/BnaC04G0100000ZS/BnaA01G0157400ZS/BnaC06G0248800ZS/BnaA05G0111500ZS/BnaA03G0053600ZS/BnaA04G0212500ZS/BnaA02G0238400ZS/BnaC07G0459300ZS/BnaA06G0…	29
BP	GO:0071804	cellular potassium ion transport	7/1793	46/24841	0.0454724	0.421445	BnaC02G0065400ZS/BnaA05G0095200ZS/BnaC04G0575900ZS/BnaA03G0036000ZS/BnaA01G0106300ZS/BnaA08G0034800ZS/BnaA02G0187200ZS	BnaC02G0065400ZS/BnaA05G0095200ZS/BnaC04G0575900ZS/BnaA03G0036000ZS/BnaA01G0106300ZS/BnaA08G0034800ZS/BnaA02G0187200ZS	7
BP	GO:0071805	potassium ion transmembrane transport	7/1793	46/24841	0.0454724	0.421445	BnaC02G0065400ZS/BnaA05G0095200ZS/BnaC04G0575900ZS/BnaA03G0036000ZS/BnaA01G0106300ZS/BnaA08G0034800ZS/BnaA02G0187200ZS	BnaC02G0065400ZS/BnaA05G0095200ZS/BnaC04G0575900ZS/BnaA03G0036000ZS/BnaA01G0106300ZS/BnaA08G0034800ZS/BnaA02G0187200ZS	7
BP	GO:0009127	purine nucleoside monophosphate biosynthetic process	24/1793	231/24841	0.0460837	0.421445	BnaA05G0111300ZS/BnaA10G0251400ZS/BnaC03G0447000ZS/BnaA07G0383300ZS/BnaA07G0230500ZS/BnaA04G0235300ZS/BnaA10G0221900ZS/BnaA04G0235600ZS/BnaC03G0133500ZS/BnaA03G0366300ZS/BnaC03G0134800ZS/BnaA02G0142800ZS/BnaC04G0100000ZS/BnaA01G0157400ZS/BnaC06G0248800ZS/BnaA05G0111500ZS/BnaA03G0053600ZS/BnaA04G0212500ZS/BnaA02G0238400ZS/BnaC07G0459300ZS/BnaA06G0085200ZS/BnaC02G0181100ZS/BnaC03G0704000ZS/BnaC09G0…	BnaA05G0111300ZS/BnaA10G0251400ZS/BnaC03G0447000ZS/BnaA07G0383300ZS/BnaA07G0230500ZS/BnaA04G0235300ZS/BnaA10G0221900ZS/BnaA04G0235600ZS/BnaC03G0133500ZS/BnaA03G0366300ZS/BnaC03G0134800ZS/BnaA02G0142800ZS/BnaC04G0100000ZS/BnaA01G0157400ZS/BnaC06G0248800ZS/BnaA05G0111500ZS/BnaA03G0053600ZS/BnaA04G0212500ZS/BnaA02G0238400ZS/BnaC07G0459300ZS/BnaA06G0085200ZS/BnaC02G0181100ZS/BnaC03G0704000ZS/BnaC09G0…	24
BP	GO:0009156	ribonucleoside monophosphate biosynthetic process	24/1793	231/24841	0.0460837	0.421445	BnaA05G0111300ZS/BnaA10G0251400ZS/BnaC03G0447000ZS/BnaA07G0383300ZS/BnaA07G0230500ZS/BnaA04G0235300ZS/BnaA10G0221900ZS/BnaA04G0235600ZS/BnaC03G0133500ZS/BnaA03G0366300ZS/BnaC03G0134800ZS/BnaA02G0142800ZS/BnaC04G0100000ZS/BnaA01G0157400ZS/BnaC06G0248800ZS/BnaA05G0111500ZS/BnaA03G0053600ZS/BnaA04G0212500ZS/BnaA02G0238400ZS/BnaC07G0459300ZS/BnaA06G0085200ZS/BnaC02G0181100ZS/BnaC03G0704000ZS/BnaC09G0…	BnaA05G0111300ZS/BnaA10G0251400ZS/BnaC03G0447000ZS/BnaA07G0383300ZS/BnaA07G0230500ZS/BnaA04G0235300ZS/BnaA10G0221900ZS/BnaA04G0235600ZS/BnaC03G0133500ZS/BnaA03G0366300ZS/BnaC03G0134800ZS/BnaA02G0142800ZS/BnaC04G0100000ZS/BnaA01G0157400ZS/BnaC06G0248800ZS/BnaA05G0111500ZS/BnaA03G0053600ZS/BnaA04G0212500ZS/BnaA02G0238400ZS/BnaC07G0459300ZS/BnaA06G0085200ZS/BnaC02G0181100ZS/BnaC03G0704000ZS/BnaC09G0…	24
BP	GO:0009168	purine ribonucleoside monophosphate biosynthetic process	24/1793	231/24841	0.0460837	0.421445	BnaA05G0111300ZS/BnaA10G0251400ZS/BnaC03G0447000ZS/BnaA07G0383300ZS/BnaA07G0230500ZS/BnaA04G0235300ZS/BnaA10G0221900ZS/BnaA04G0235600ZS/BnaC03G0133500ZS/BnaA03G0366300ZS/BnaC03G0134800ZS/BnaA02G0142800ZS/BnaC04G0100000ZS/BnaA01G0157400ZS/BnaC06G0248800ZS/BnaA05G0111500ZS/BnaA03G0053600ZS/BnaA04G0212500ZS/BnaA02G0238400ZS/BnaC07G0459300ZS/BnaA06G0085200ZS/BnaC02G0181100ZS/BnaC03G0704000ZS/BnaC09G0…	BnaA05G0111300ZS/BnaA10G0251400ZS/BnaC03G0447000ZS/BnaA07G0383300ZS/BnaA07G0230500ZS/BnaA04G0235300ZS/BnaA10G0221900ZS/BnaA04G0235600ZS/BnaC03G0133500ZS/BnaA03G0366300ZS/BnaC03G0134800ZS/BnaA02G0142800ZS/BnaC04G0100000ZS/BnaA01G0157400ZS/BnaC06G0248800ZS/BnaA05G0111500ZS/BnaA03G0053600ZS/BnaA04G0212500ZS/BnaA02G0238400ZS/BnaC07G0459300ZS/BnaA06G0085200ZS/BnaC02G0181100ZS/BnaC03G0704000ZS/BnaC09G0…	24
BP	GO:0046034	ATP metabolic process	25/1793	243/24841	0.0468236	0.421445	BnaA05G0111300ZS/BnaA06G0142500ZS/BnaA10G0251400ZS/BnaC06G0253800ZS/BnaC03G0447000ZS/BnaA07G0383300ZS/BnaA07G0230500ZS/BnaA04G0235300ZS/BnaA10G0221900ZS/BnaA04G0235600ZS/BnaC03G0133500ZS/BnaA03G0366300ZS/BnaC03G0134800ZS/BnaA02G0142800ZS/BnaC04G0100000ZS/BnaA01G0157400ZS/BnaC06G0248800ZS/BnaA05G0111500ZS/BnaA03G0053600ZS/BnaA04G0212500ZS/BnaA02G0238400ZS/BnaC07G0459300ZS/BnaA06G0085200ZS/BnaC02G0…	BnaA05G0111300ZS/BnaA06G0142500ZS/BnaA10G0251400ZS/BnaC06G0253800ZS/BnaC03G0447000ZS/BnaA07G0383300ZS/BnaA07G0230500ZS/BnaA04G0235300ZS/BnaA10G0221900ZS/BnaA04G0235600ZS/BnaC03G0133500ZS/BnaA03G0366300ZS/BnaC03G0134800ZS/BnaA02G0142800ZS/BnaC04G0100000ZS/BnaA01G0157400ZS/BnaC06G0248800ZS/BnaA05G0111500ZS/BnaA03G0053600ZS/BnaA04G0212500ZS/BnaA02G0238400ZS/BnaC07G0459300ZS/BnaA06G0085200ZS/BnaC02G0…	25
BP	GO:0007264	small GTPase mediated signal transduction	30/1793	302/24841	0.0472881	0.421445	BnaA03G0399600ZS/BnaA09G0199800ZS/BnaA05G0370800ZS/BnaA03G0217400ZS/BnaA01G0232900ZS/BnaA03G0441100ZS/BnaA09G0698300ZS/BnaA06G0058600ZS/BnaA01G0104200ZS/BnaA10G0243400ZS/BnaC03G0507800ZS/BnaA01G0180100ZS/BnaA04G0282600ZS/BnaC01G0230300ZS/BnaA08G0105600ZS/BnaA06G0257600ZS/BnaA02G0129000ZS/BnaC02G0293100ZS/BnaC05G0499800ZS/BnaA03G0567500ZS/BnaC07G0541800ZS/BnaA01G0350800ZS/BnaA06G0183400ZS/BnaC01G0…	BnaA03G0399600ZS/BnaA09G0199800ZS/BnaA05G0370800ZS/BnaA03G0217400ZS/BnaA01G0232900ZS/BnaA03G0441100ZS/BnaA09G0698300ZS/BnaA06G0058600ZS/BnaA01G0104200ZS/BnaA10G0243400ZS/BnaC03G0507800ZS/BnaA01G0180100ZS/BnaA04G0282600ZS/BnaC01G0230300ZS/BnaA08G0105600ZS/BnaA06G0257600ZS/BnaA02G0129000ZS/BnaC02G0293100ZS/BnaC05G0499800ZS/BnaA03G0567500ZS/BnaC07G0541800ZS/BnaA01G0350800ZS/BnaA06G0183400ZS/BnaC01G0…	30
BP	GO:0005984	disaccharide metabolic process	13/1793	108/24841	0.0473735	0.421445	BnaA02G0084800ZS/BnaC07G0359000ZS/BnaC03G0198900ZS/BnaA06G0335800ZS/BnaC04G0543900ZS/BnaA04G0229500ZS/BnaA01G0136400ZS/BnaC03G0050300ZS/BnaA05G0172400ZS/BnaA09G0024200ZS/BnaA03G0038700ZS/BnaC03G0525100ZS/BnaC01G0008600ZS	BnaA02G0084800ZS/BnaC07G0359000ZS/BnaC03G0198900ZS/BnaA06G0335800ZS/BnaC04G0543900ZS/BnaA04G0229500ZS/BnaA01G0136400ZS/BnaC03G0050300ZS/BnaA05G0172400ZS/BnaA09G0024200ZS/BnaA03G0038700ZS/BnaC03G0525100ZS/BnaC01G0008600ZS	13
BP	GO:0006400	tRNA modification	5/1793	28/24841	0.0476442	0.421445	BnaC03G0178600ZS/BnaA03G0221900ZS/BnaC04G0576200ZS/BnaA03G0221700ZS/BnaA09G0066800ZS	BnaC03G0178600ZS/BnaA03G0221900ZS/BnaC04G0576200ZS/BnaA03G0221700ZS/BnaA09G0066800ZS	5
BP	GO:0006163	purine nucleotide metabolic process	32/1793	326/24841	0.0476774	0.421445	BnaA05G0111300ZS/BnaA06G0142500ZS/BnaA10G0251400ZS/BnaC06G0253800ZS/BnaC01G0173500ZS/BnaC03G0447000ZS/BnaA07G0383300ZS/BnaA07G0230500ZS/BnaA09G0198300ZS/BnaA04G0235300ZS/BnaA10G0221900ZS/BnaA04G0235600ZS/BnaC03G0133500ZS/BnaA03G0366300ZS/BnaA05G0411300ZS/BnaC03G0134800ZS/BnaA01G0055900ZS/BnaA02G0221800ZS/BnaA02G0142800ZS/BnaC04G0100000ZS/BnaA01G0157400ZS/BnaC06G0248800ZS/BnaA05G0111500ZS/BnaA03G0…	BnaA05G0111300ZS/BnaA06G0142500ZS/BnaA10G0251400ZS/BnaC06G0253800ZS/BnaC01G0173500ZS/BnaC03G0447000ZS/BnaA07G0383300ZS/BnaA07G0230500ZS/BnaA09G0198300ZS/BnaA04G0235300ZS/BnaA10G0221900ZS/BnaA04G0235600ZS/BnaC03G0133500ZS/BnaA03G0366300ZS/BnaA05G0411300ZS/BnaC03G0134800ZS/BnaA01G0055900ZS/BnaA02G0221800ZS/BnaA02G0142800ZS/BnaC04G0100000ZS/BnaA01G0157400ZS/BnaC06G0248800ZS/BnaA05G0111500ZS/BnaA03G0…	32
BP	GO:0006164	purine nucleotide biosynthetic process	28/1793	279/24841	0.048398	0.422587	BnaA05G0111300ZS/BnaA10G0251400ZS/BnaC01G0173500ZS/BnaC03G0447000ZS/BnaA07G0383300ZS/BnaA07G0230500ZS/BnaA09G0198300ZS/BnaA04G0235300ZS/BnaA10G0221900ZS/BnaA04G0235600ZS/BnaC03G0133500ZS/BnaA03G0366300ZS/BnaC03G0134800ZS/BnaA01G0055900ZS/BnaA02G0142800ZS/BnaC04G0100000ZS/BnaA01G0157400ZS/BnaC06G0248800ZS/BnaA05G0111500ZS/BnaA03G0053600ZS/BnaA04G0212500ZS/BnaA02G0238400ZS/BnaC07G0459300ZS/BnaA06G0…	BnaA05G0111300ZS/BnaA10G0251400ZS/BnaC01G0173500ZS/BnaC03G0447000ZS/BnaA07G0383300ZS/BnaA07G0230500ZS/BnaA09G0198300ZS/BnaA04G0235300ZS/BnaA10G0221900ZS/BnaA04G0235600ZS/BnaC03G0133500ZS/BnaA03G0366300ZS/BnaC03G0134800ZS/BnaA01G0055900ZS/BnaA02G0142800ZS/BnaC04G0100000ZS/BnaA01G0157400ZS/BnaC06G0248800ZS/BnaA05G0111500ZS/BnaA03G0053600ZS/BnaA04G0212500ZS/BnaA02G0238400ZS/BnaC07G0459300ZS/BnaA06G0…	28
BP	GO:0044265	cellular macromolecule catabolic process	27/1793	268/24841	0.0498271	0.422587	BnaA04G0174900ZS/BnaC02G0068400ZS/BnaA08G0285300ZS/BnaC02G0305000ZS/BnaA05G0056600ZS/BnaA09G0026600ZS/BnaC04G0380400ZS/BnaC06G0081200ZS/BnaA07G0311500ZS/BnaC08G0358600ZS/BnaC06G0362100ZS/BnaA02G0236100ZS/BnaA05G0147700ZS/BnaA06G0154800ZS/BnaA03G0419700ZS/BnaA07G0229800ZS/BnaC08G0034200ZS/BnaC08G0206500ZS/BnaA01G0086400ZS/BnaA07G0126900ZS/BnaA08G0093000ZS/BnaA01G0172900ZS/BnaA03G0068200ZS/BnaA07G0…	BnaA04G0174900ZS/BnaC02G0068400ZS/BnaA08G0285300ZS/BnaC02G0305000ZS/BnaA05G0056600ZS/BnaA09G0026600ZS/BnaC04G0380400ZS/BnaC06G0081200ZS/BnaA07G0311500ZS/BnaC08G0358600ZS/BnaC06G0362100ZS/BnaA02G0236100ZS/BnaA05G0147700ZS/BnaA06G0154800ZS/BnaA03G0419700ZS/BnaA07G0229800ZS/BnaC08G0034200ZS/BnaC08G0206500ZS/BnaA01G0086400ZS/BnaA07G0126900ZS/BnaA08G0093000ZS/BnaA01G0172900ZS/BnaA03G0068200ZS/BnaA07G0…	27
CC	GO:0005576	extracellular region	16/691	112/9099	0.0102048	0.997886	BnaC02G0144400ZS/BnaC04G0042900ZS/BnaC07G0495800ZS/BnaC04G0042500ZS/BnaC01G0083800ZS/BnaA09G0631400ZS/BnaA10G0133600ZS/BnaA01G0070700ZS/BnaC09G0408800ZS/BnaA10G0133700ZS/BnaC01G0083700ZS/BnaC09G0408900ZS/BnaC01G0099300ZS/BnaC05G0092200ZS/BnaC03G0320000ZS/BnaA01G0184500ZS	BnaC02G0144400ZS/BnaC04G0042900ZS/BnaC07G0495800ZS/BnaC04G0042500ZS/BnaC01G0083800ZS/BnaA09G0631400ZS/BnaA10G0133600ZS/BnaA01G0070700ZS/BnaC09G0408800ZS/BnaA10G0133700ZS/BnaC01G0083700ZS/BnaC09G0408900ZS/BnaC01G0099300ZS/BnaC05G0092200ZS/BnaC03G0320000ZS/BnaA01G0184500ZS	16
CC	GO:0048046	apoplast	13/691	90/9099	0.0178565	0.997886	BnaC02G0144400ZS/BnaC07G0495800ZS/BnaC01G0083800ZS/BnaA09G0631400ZS/BnaA10G0133600ZS/BnaA01G0070700ZS/BnaC09G0408800ZS/BnaA10G0133700ZS/BnaC01G0083700ZS/BnaC09G0408900ZS/BnaC01G0099300ZS/BnaC05G0092200ZS/BnaC03G0320000ZS	BnaC02G0144400ZS/BnaC07G0495800ZS/BnaC01G0083800ZS/BnaA09G0631400ZS/BnaA10G0133600ZS/BnaA01G0070700ZS/BnaC09G0408800ZS/BnaA10G0133700ZS/BnaC01G0083700ZS/BnaC09G0408900ZS/BnaC01G0099300ZS/BnaC05G0092200ZS/BnaC03G0320000ZS	13
CC	GO:0000139	Golgi membrane	6/691	31/9099	0.0269116	0.997886	BnaA06G0382200ZS/BnaC07G0526000ZS/BnaA04G0274900ZS/BnaA06G0299600ZS/BnaC04G0592600ZS/BnaC03G0248000ZS	BnaA06G0382200ZS/BnaC07G0526000ZS/BnaA04G0274900ZS/BnaA06G0299600ZS/BnaC04G0592600ZS/BnaC03G0248000ZS	6
CC	GO:0098791	Golgi subcompartment	6/691	33/9099	0.0356225	0.997886	BnaA06G0382200ZS/BnaC07G0526000ZS/BnaA04G0274900ZS/BnaA06G0299600ZS/BnaC04G0592600ZS/BnaC03G0248000ZS	BnaA06G0382200ZS/BnaC07G0526000ZS/BnaA04G0274900ZS/BnaA06G0299600ZS/BnaC04G0592600ZS/BnaC03G0248000ZS	6
CC	GO:0031967	organelle envelope	18/691	156/9099	0.0486197	0.997886	BnaC02G0066600ZS/BnaA10G0251400ZS/BnaA01G0347100ZS/BnaA03G0086500ZS/BnaC03G0447000ZS/BnaA01G0355700ZS/BnaC01G0391300ZS/BnaA03G0366300ZS/BnaA05G0397300ZS/BnaC03G0155300ZS/BnaC06G0066300ZS/BnaC07G0385900ZS/BnaA01G0157400ZS/BnaC03G0514400ZS/BnaC03G0366000ZS/BnaC08G0501000ZS/BnaA09G0009000ZS/BnaA07G0099700ZS	BnaC02G0066600ZS/BnaA10G0251400ZS/BnaA01G0347100ZS/BnaA03G0086500ZS/BnaC03G0447000ZS/BnaA01G0355700ZS/BnaC01G0391300ZS/BnaA03G0366300ZS/BnaA05G0397300ZS/BnaC03G0155300ZS/BnaC06G0066300ZS/BnaC07G0385900ZS/BnaA01G0157400ZS/BnaC03G0514400ZS/BnaC03G0366000ZS/BnaC08G0501000ZS/BnaA09G0009000ZS/BnaA07G0099700ZS	18
CC	GO:0031975	envelope	18/691	156/9099	0.0486197	0.997886	BnaC02G0066600ZS/BnaA10G0251400ZS/BnaA01G0347100ZS/BnaA03G0086500ZS/BnaC03G0447000ZS/BnaA01G0355700ZS/BnaC01G0391300ZS/BnaA03G0366300ZS/BnaA05G0397300ZS/BnaC03G0155300ZS/BnaC06G0066300ZS/BnaC07G0385900ZS/BnaA01G0157400ZS/BnaC03G0514400ZS/BnaC03G0366000ZS/BnaC08G0501000ZS/BnaA09G0009000ZS/BnaA07G0099700ZS	BnaC02G0066600ZS/BnaA10G0251400ZS/BnaA01G0347100ZS/BnaA03G0086500ZS/BnaC03G0447000ZS/BnaA01G0355700ZS/BnaC01G0391300ZS/BnaA03G0366300ZS/BnaA05G0397300ZS/BnaC03G0155300ZS/BnaC06G0066300ZS/BnaC07G0385900ZS/BnaA01G0157400ZS/BnaC03G0514400ZS/BnaC03G0366000ZS/BnaC08G0501000ZS/BnaA09G0009000ZS/BnaA07G0099700ZS	18
MF	GO:0008641	ubiquitin-like modifier activating enzyme activity	11/2699	48/38940	0.000357908	0.0821398	BnaA04G0139100ZS/BnaA02G0129600ZS/BnaC04G0377600ZS/BnaC09G0472000ZS/BnaC02G0161800ZS/BnaA05G0116900ZS/BnaA09G0702900ZS/BnaC08G0162600ZS/BnaC08G0512900ZS/BnaA09G0681400ZS/BnaA08G0311600ZS	BnaA04G0139100ZS/BnaA02G0129600ZS/BnaC04G0377600ZS/BnaC09G0472000ZS/BnaC02G0161800ZS/BnaA05G0116900ZS/BnaA09G0702900ZS/BnaC08G0162600ZS/BnaC08G0512900ZS/BnaA09G0681400ZS/BnaA08G0311600ZS	11
MF	GO:0016877	ligase activity, forming carbon-sulfur bonds	11/2699	48/38940	0.000357908	0.0821398	BnaA04G0139100ZS/BnaA02G0129600ZS/BnaC04G0377600ZS/BnaC09G0472000ZS/BnaC02G0161800ZS/BnaA05G0116900ZS/BnaA09G0702900ZS/BnaC08G0162600ZS/BnaC08G0512900ZS/BnaA09G0681400ZS/BnaA08G0311600ZS	BnaA04G0139100ZS/BnaA02G0129600ZS/BnaC04G0377600ZS/BnaC09G0472000ZS/BnaC02G0161800ZS/BnaA05G0116900ZS/BnaA09G0702900ZS/BnaC08G0162600ZS/BnaC08G0512900ZS/BnaA09G0681400ZS/BnaA08G0311600ZS	11
MF	GO:0098599	palmitoyl hydrolase activity	5/2699	14/38940	0.00187744	0.287249	BnaC08G0152100ZS/BnaA08G0105000ZS/BnaA03G0440700ZS/BnaC01G0227000ZS/BnaA01G0177200ZS	BnaC08G0152100ZS/BnaA08G0105000ZS/BnaA03G0440700ZS/BnaC01G0227000ZS/BnaA01G0177200ZS	5
MF	GO:0004478	methionine adenosyltransferase activity	5/2699	15/38940	0.00265644	0.289735	BnaC09G0005000ZS/BnaC04G0009200ZS/BnaA01G0335100ZS/BnaA04G0236600ZS/BnaC04G0552000ZS	BnaC09G0005000ZS/BnaC04G0009200ZS/BnaA01G0335100ZS/BnaA04G0236600ZS/BnaC04G0552000ZS	5
MF	GO:0004618	phosphoglycerate kinase activity	4/2699	11/38940	0.00511666	0.289735	BnaA07G0383300ZS/BnaA07G0230500ZS/BnaC06G0248800ZS/BnaA02G0238400ZS	BnaA07G0383300ZS/BnaA07G0230500ZS/BnaC06G0248800ZS/BnaA02G0238400ZS	4
MF	GO:0016774	phosphotransferase activity, carboxyl group as acceptor	4/2699	11/38940	0.00511666	0.289735	BnaA07G0383300ZS/BnaA07G0230500ZS/BnaC06G0248800ZS/BnaA02G0238400ZS	BnaA07G0383300ZS/BnaA07G0230500ZS/BnaC06G0248800ZS/BnaA02G0238400ZS	4
MF	GO:0019829	cation-transporting ATPase activity	9/2699	50/38940	0.00683966	0.289735	BnaA05G0111300ZS/BnaC09G0156900ZS/BnaC03G0447000ZS/BnaA10G0221900ZS/BnaA03G0366300ZS/BnaA05G0111500ZS/BnaA03G0053600ZS/BnaA04G0212500ZS/BnaA09G0145100ZS	BnaA05G0111300ZS/BnaC09G0156900ZS/BnaC03G0447000ZS/BnaA10G0221900ZS/BnaA03G0366300ZS/BnaA05G0111500ZS/BnaA03G0053600ZS/BnaA04G0212500ZS/BnaA09G0145100ZS	9
MF	GO:0022853	active ion transmembrane transporter activity	9/2699	50/38940	0.00683966	0.289735	BnaA05G0111300ZS/BnaC09G0156900ZS/BnaC03G0447000ZS/BnaA10G0221900ZS/BnaA03G0366300ZS/BnaA05G0111500ZS/BnaA03G0053600ZS/BnaA04G0212500ZS/BnaA09G0145100ZS	BnaA05G0111300ZS/BnaC09G0156900ZS/BnaC03G0447000ZS/BnaA10G0221900ZS/BnaA03G0366300ZS/BnaA05G0111500ZS/BnaA03G0053600ZS/BnaA04G0212500ZS/BnaA09G0145100ZS	9
MF	GO:0042625	ATPase coupled ion transmembrane transporter activity	9/2699	50/38940	0.00683966	0.289735	BnaA05G0111300ZS/BnaC09G0156900ZS/BnaC03G0447000ZS/BnaA10G0221900ZS/BnaA03G0366300ZS/BnaA05G0111500ZS/BnaA03G0053600ZS/BnaA04G0212500ZS/BnaA09G0145100ZS	BnaA05G0111300ZS/BnaC09G0156900ZS/BnaC03G0447000ZS/BnaA10G0221900ZS/BnaA03G0366300ZS/BnaA05G0111500ZS/BnaA03G0053600ZS/BnaA04G0212500ZS/BnaA09G0145100ZS	9
MF	GO:0044769	ATPase activity, coupled to transmembrane movement of ions, rotational mechanism	9/2699	50/38940	0.00683966	0.289735	BnaA05G0111300ZS/BnaC09G0156900ZS/BnaC03G0447000ZS/BnaA10G0221900ZS/BnaA03G0366300ZS/BnaA05G0111500ZS/BnaA03G0053600ZS/BnaA04G0212500ZS/BnaA09G0145100ZS	BnaA05G0111300ZS/BnaC09G0156900ZS/BnaC03G0447000ZS/BnaA10G0221900ZS/BnaA03G0366300ZS/BnaA05G0111500ZS/BnaA03G0053600ZS/BnaA04G0212500ZS/BnaA09G0145100ZS	9
MF	GO:0046982	protein heterodimerization activity	25/2699	213/38940	0.00699426	0.289735	BnaC01G0212600ZS/BnaA08G0297600ZS/BnaA03G0101700ZS/BnaC04G0486900ZS/BnaC03G0115600ZS/BnaC02G0122800ZS/BnaA05G0068900ZS/BnaA03G0100600ZS/BnaA06G0183600ZS/BnaA06G0054000ZS/BnaC04G0487500ZS/BnaA05G0437700ZS/BnaA10G0255300ZS/BnaA04G0185900ZS/BnaC08G0032400ZS/BnaC09G0087900ZS/BnaC08G0345800ZS/BnaA02G0101700ZS/BnaC02G0123100ZS/BnaC06G0069300ZS/BnaC03G0114000ZS/BnaA05G0350900ZS/BnaA02G0103500ZS/BnaC05G0…	BnaC01G0212600ZS/BnaA08G0297600ZS/BnaA03G0101700ZS/BnaC04G0486900ZS/BnaC03G0115600ZS/BnaC02G0122800ZS/BnaA05G0068900ZS/BnaA03G0100600ZS/BnaA06G0183600ZS/BnaA06G0054000ZS/BnaC04G0487500ZS/BnaA05G0437700ZS/BnaA10G0255300ZS/BnaA04G0185900ZS/BnaC08G0032400ZS/BnaC09G0087900ZS/BnaC08G0345800ZS/BnaA02G0101700ZS/BnaC02G0123100ZS/BnaC06G0069300ZS/BnaC03G0114000ZS/BnaA05G0350900ZS/BnaA02G0103500ZS/BnaC05G0…	25
MF	GO:0016762	xyloglucan:xyloglucosyl transferase activity	13/2699	90/38940	0.00903741	0.289735	BnaC02G0144400ZS/BnaC07G0495800ZS/BnaC01G0083800ZS/BnaA09G0631400ZS/BnaA10G0133600ZS/BnaA01G0070700ZS/BnaC09G0408800ZS/BnaA10G0133700ZS/BnaC01G0083700ZS/BnaC09G0408900ZS/BnaC01G0099300ZS/BnaC05G0092200ZS/BnaC03G0320000ZS	BnaC02G0144400ZS/BnaC07G0495800ZS/BnaC01G0083800ZS/BnaA09G0631400ZS/BnaA10G0133600ZS/BnaA01G0070700ZS/BnaC09G0408800ZS/BnaA10G0133700ZS/BnaC01G0083700ZS/BnaC09G0408900ZS/BnaC01G0099300ZS/BnaC05G0092200ZS/BnaC03G0320000ZS	13
MF	GO:0003871	5-methyltetrahydropteroyltriglutamate-homocysteine S-methyltransferase activity	4/2699	13/38940	0.0099143	0.289735	BnaC02G0084700ZS/BnaA10G0170100ZS/BnaC09G0485200ZS/BnaA03G0091400ZS	BnaC02G0084700ZS/BnaA10G0170100ZS/BnaC09G0485200ZS/BnaA03G0091400ZS	4
MF	GO:0008172	S-methyltransferase activity	4/2699	13/38940	0.0099143	0.289735	BnaC02G0084700ZS/BnaA10G0170100ZS/BnaC09G0485200ZS/BnaA03G0091400ZS	BnaC02G0084700ZS/BnaA10G0170100ZS/BnaC09G0485200ZS/BnaA03G0091400ZS	4
MF	GO:0042085	5-methyltetrahydropteroyltri-L-glutamate-dependent methyltransferase activity	4/2699	13/38940	0.0099143	0.289735	BnaC02G0084700ZS/BnaA10G0170100ZS/BnaC09G0485200ZS/BnaA03G0091400ZS	BnaC02G0084700ZS/BnaA10G0170100ZS/BnaC09G0485200ZS/BnaA03G0091400ZS	4
MF	GO:0051766	inositol trisphosphate kinase activity	5/2699	20/38940	0.0102606	0.289735	BnaC07G0311200ZS/BnaC09G0495700ZS/BnaA10G0261800ZS/BnaC03G0080300ZS/BnaA03G0071100ZS	BnaC07G0311200ZS/BnaC09G0495700ZS/BnaA10G0261800ZS/BnaC03G0080300ZS/BnaA03G0071100ZS	5
MF	GO:0016160	amylase activity	7/2699	36/38940	0.0107309	0.289735	BnaC03G0138800ZS/BnaA03G0438900ZS/BnaC02G0157300ZS/BnaA03G0079100ZS/BnaC06G0421300ZS/BnaC07G0413500ZS/BnaA07G0069900ZS	BnaC03G0138800ZS/BnaA03G0438900ZS/BnaC02G0157300ZS/BnaA03G0079100ZS/BnaC06G0421300ZS/BnaC07G0413500ZS/BnaA07G0069900ZS	7
MF	GO:0016763	transferase activity, transferring pentosyl groups	6/2699	29/38940	0.013138	0.307178	BnaA05G0126900ZS/BnaC04G0576200ZS/BnaA02G0253800ZS/BnaC01G0325600ZS/BnaC05G0075600ZS/BnaA06G0060300ZS	BnaA05G0126900ZS/BnaC04G0576200ZS/BnaA02G0253800ZS/BnaC01G0325600ZS/BnaC05G0075600ZS/BnaA06G0060300ZS	6
MF	GO:0036442	proton-exporting ATPase activity	7/2699	38/38940	0.0143838	0.307178	BnaA05G0111300ZS/BnaC09G0156900ZS/BnaC03G0447000ZS/BnaA03G0366300ZS/BnaA05G0111500ZS/BnaA04G0212500ZS/BnaA09G0145100ZS	BnaA05G0111300ZS/BnaC09G0156900ZS/BnaC03G0447000ZS/BnaA03G0366300ZS/BnaA05G0111500ZS/BnaA04G0212500ZS/BnaA09G0145100ZS	7
MF	GO:0046961	proton-transporting ATPase activity, rotational mechanism	7/2699	38/38940	0.0143838	0.307178	BnaA05G0111300ZS/BnaC09G0156900ZS/BnaC03G0447000ZS/BnaA03G0366300ZS/BnaA05G0111500ZS/BnaA04G0212500ZS/BnaA09G0145100ZS	BnaA05G0111300ZS/BnaC09G0156900ZS/BnaC03G0447000ZS/BnaA03G0366300ZS/BnaA05G0111500ZS/BnaA04G0212500ZS/BnaA09G0145100ZS	7
MF	GO:0016161	beta-amylase activity	6/2699	30/38940	0.0154819	0.307178	BnaC03G0138800ZS/BnaA03G0438900ZS/BnaC02G0157300ZS/BnaA03G0079100ZS/BnaC07G0413500ZS/BnaA07G0069900ZS	BnaC03G0138800ZS/BnaA03G0438900ZS/BnaC02G0157300ZS/BnaA03G0079100ZS/BnaC07G0413500ZS/BnaA07G0069900ZS	6
MF	GO:0046933	proton-transporting ATP synthase activity, rotational mechanism	7/2699	39/38940	0.0165087	0.307178	BnaA05G0111300ZS/BnaC03G0447000ZS/BnaA10G0221900ZS/BnaA03G0366300ZS/BnaA05G0111500ZS/BnaA03G0053600ZS/BnaA04G0212500ZS	BnaA05G0111300ZS/BnaC03G0447000ZS/BnaA10G0221900ZS/BnaA03G0366300ZS/BnaA05G0111500ZS/BnaA03G0053600ZS/BnaA04G0212500ZS	7
MF	GO:0005351	carbohydrate:proton symporter activity	5/2699	23/38940	0.0187385	0.307178	BnaC07G0526000ZS/BnaA04G0274900ZS/BnaA06G0299600ZS/BnaC04G0592600ZS/BnaC03G0248000ZS	BnaC07G0526000ZS/BnaA04G0274900ZS/BnaA06G0299600ZS/BnaC04G0592600ZS/BnaC03G0248000ZS	5
MF	GO:0005402	carbohydrate:cation symporter activity	5/2699	23/38940	0.0187385	0.307178	BnaC07G0526000ZS/BnaA04G0274900ZS/BnaA06G0299600ZS/BnaC04G0592600ZS/BnaC03G0248000ZS	BnaC07G0526000ZS/BnaA04G0274900ZS/BnaA06G0299600ZS/BnaC04G0592600ZS/BnaC03G0248000ZS	5
MF	GO:0015144	carbohydrate transmembrane transporter activity	5/2699	23/38940	0.0187385	0.307178	BnaC07G0526000ZS/BnaA04G0274900ZS/BnaA06G0299600ZS/BnaC04G0592600ZS/BnaC03G0248000ZS	BnaC07G0526000ZS/BnaA04G0274900ZS/BnaA06G0299600ZS/BnaC04G0592600ZS/BnaC03G0248000ZS	5
MF	GO:0015293	symporter activity	5/2699	23/38940	0.0187385	0.307178	BnaC07G0526000ZS/BnaA04G0274900ZS/BnaA06G0299600ZS/BnaC04G0592600ZS/BnaC03G0248000ZS	BnaC07G0526000ZS/BnaA04G0274900ZS/BnaA06G0299600ZS/BnaC04G0592600ZS/BnaC03G0248000ZS	5
MF	GO:0015294	solute:cation symporter activity	5/2699	23/38940	0.0187385	0.307178	BnaC07G0526000ZS/BnaA04G0274900ZS/BnaA06G0299600ZS/BnaC04G0592600ZS/BnaC03G0248000ZS	BnaC07G0526000ZS/BnaA04G0274900ZS/BnaA06G0299600ZS/BnaC04G0592600ZS/BnaC03G0248000ZS	5
MF	GO:0015295	solute:proton symporter activity	5/2699	23/38940	0.0187385	0.307178	BnaC07G0526000ZS/BnaA04G0274900ZS/BnaA06G0299600ZS/BnaC04G0592600ZS/BnaC03G0248000ZS	BnaC07G0526000ZS/BnaA04G0274900ZS/BnaA06G0299600ZS/BnaC04G0592600ZS/BnaC03G0248000ZS	5
MF	GO:0050307	sucrose-phosphate phosphatase activity	4/2699	16/38940	0.0213679	0.338203	BnaC03G0198900ZS/BnaC04G0543900ZS/BnaA04G0229500ZS/BnaA05G0172400ZS	BnaC03G0198900ZS/BnaC04G0543900ZS/BnaA04G0229500ZS/BnaA05G0172400ZS	4
MF	GO:0046527	glucosyltransferase activity	25/2699	238/38940	0.0252833	0.367032	BnaC02G0144400ZS/BnaA02G0084800ZS/BnaC07G0359000ZS/BnaC01G0504300ZS/BnaC07G0495800ZS/BnaC01G0083800ZS/BnaA06G0335800ZS/BnaA09G0631400ZS/BnaA10G0133600ZS/BnaA01G0070700ZS/BnaC09G0408800ZS/BnaC03G0050300ZS/BnaA10G0133700ZS/BnaC01G0083700ZS/BnaC09G0408900ZS/BnaA01G0054200ZS/BnaC01G0099300ZS/BnaA01G0411100ZS/BnaA03G0018900ZS/BnaC05G0092200ZS/BnaC03G0320000ZS/BnaC09G0084800ZS/BnaA09G0024200ZS/BnaC02G0…	BnaC02G0144400ZS/BnaA02G0084800ZS/BnaC07G0359000ZS/BnaC01G0504300ZS/BnaC07G0495800ZS/BnaC01G0083800ZS/BnaA06G0335800ZS/BnaA09G0631400ZS/BnaA10G0133600ZS/BnaA01G0070700ZS/BnaC09G0408800ZS/BnaC03G0050300ZS/BnaA10G0133700ZS/BnaC01G0083700ZS/BnaC09G0408900ZS/BnaA01G0054200ZS/BnaC01G0099300ZS/BnaA01G0411100ZS/BnaA03G0018900ZS/BnaC05G0092200ZS/BnaC03G0320000ZS/BnaC09G0084800ZS/BnaA09G0024200ZS/BnaC02G0…	25
MF	GO:0008047	enzyme activator activity	11/2699	82/38940	0.025812	0.367032	BnaA01G0426500ZS/BnaA02G0396300ZS/BnaA05G0078300ZS/BnaC08G0034200ZS/BnaA03G0053000ZS/BnaA01G0332300ZS/BnaA10G0137700ZS/BnaA10G0111800ZS/BnaC03G0142400ZS/BnaA05G0359100ZS/BnaC09G0270400ZS	BnaA01G0426500ZS/BnaA02G0396300ZS/BnaA05G0078300ZS/BnaC08G0034200ZS/BnaA03G0053000ZS/BnaA01G0332300ZS/BnaA10G0137700ZS/BnaA10G0111800ZS/BnaC03G0142400ZS/BnaA05G0359100ZS/BnaC09G0270400ZS	11
MF	GO:0004843	thiol-dependent ubiquitin-specific protease activity	5/2699	25/38940	0.0263879	0.367032	BnaC03G0562700ZS/BnaA01G0086400ZS/BnaA04G0262000ZS/BnaA03G0068200ZS/BnaA03G0067900ZS	BnaC03G0562700ZS/BnaA01G0086400ZS/BnaA04G0262000ZS/BnaA03G0068200ZS/BnaA03G0067900ZS	5
MF	GO:0016157	sucrose synthase activity	5/2699	25/38940	0.0263879	0.367032	BnaA02G0084800ZS/BnaC07G0359000ZS/BnaA06G0335800ZS/BnaC03G0050300ZS/BnaA09G0024200ZS	BnaA02G0084800ZS/BnaC07G0359000ZS/BnaA06G0335800ZS/BnaC03G0050300ZS/BnaA09G0024200ZS	5
MF	GO:0015077	monovalent inorganic cation transmembrane transporter activity	33/2699	341/38940	0.0334454	0.402534	BnaA05G0111300ZS/BnaC05G0540200ZS/BnaC09G0156900ZS/BnaA01G0347100ZS/BnaC03G0447000ZS/BnaA10G0221900ZS/BnaC07G0198600ZS/BnaA03G0366300ZS/BnaA05G0397300ZS/BnaA07G0230000ZS/BnaC02G0065400ZS/BnaA01G0157400ZS/BnaA03G0398100ZS/BnaA05G0111500ZS/BnaA05G0095200ZS/BnaC08G0256800ZS/BnaC04G0429200ZS/BnaA03G0053600ZS/BnaC04G0575900ZS/BnaA04G0212500ZS/BnaC07G0526000ZS/BnaA03G0036000ZS/BnaA04G0274900ZS/BnaA06G0…	BnaA05G0111300ZS/BnaC05G0540200ZS/BnaC09G0156900ZS/BnaA01G0347100ZS/BnaC03G0447000ZS/BnaA10G0221900ZS/BnaC07G0198600ZS/BnaA03G0366300ZS/BnaA05G0397300ZS/BnaA07G0230000ZS/BnaC02G0065400ZS/BnaA01G0157400ZS/BnaA03G0398100ZS/BnaA05G0111500ZS/BnaA05G0095200ZS/BnaC08G0256800ZS/BnaC04G0429200ZS/BnaA03G0053600ZS/BnaC04G0575900ZS/BnaA04G0212500ZS/BnaC07G0526000ZS/BnaA03G0036000ZS/BnaA04G0274900ZS/BnaA06G0…	33
MF	GO:0005096	GTPase activator activity	9/2699	65/38940	0.0346622	0.402534	BnaA01G0426500ZS/BnaA02G0396300ZS/BnaA05G0078300ZS/BnaA03G0053000ZS/BnaA01G0332300ZS/BnaA10G0111800ZS/BnaC03G0142400ZS/BnaA05G0359100ZS/BnaC09G0270400ZS	BnaA01G0426500ZS/BnaA02G0396300ZS/BnaA05G0078300ZS/BnaA03G0053000ZS/BnaA01G0332300ZS/BnaA10G0111800ZS/BnaC03G0142400ZS/BnaA05G0359100ZS/BnaC09G0270400ZS	9
MF	GO:0016881	acid-amino acid ligase activity	5/2699	27/38940	0.0357794	0.402534	BnaC09G0472000ZS/BnaC08G0056100ZS/BnaA06G0361100ZS/BnaC07G0343400ZS/BnaA09G0056000ZS	BnaC09G0472000ZS/BnaC08G0056100ZS/BnaA06G0361100ZS/BnaC07G0343400ZS/BnaA09G0056000ZS	5
MF	GO:0019900	kinase binding	5/2699	27/38940	0.0357794	0.402534	BnaA03G0218000ZS/BnaA09G0568900ZS/BnaA10G0262400ZS/BnaC04G0053400ZS/BnaA05G0047700ZS	BnaA03G0218000ZS/BnaA09G0568900ZS/BnaA10G0262400ZS/BnaC04G0053400ZS/BnaA05G0047700ZS	5
MF	GO:0019901	protein kinase binding	5/2699	27/38940	0.0357794	0.402534	BnaA03G0218000ZS/BnaA09G0568900ZS/BnaA10G0262400ZS/BnaC04G0053400ZS/BnaA05G0047700ZS	BnaA03G0218000ZS/BnaA09G0568900ZS/BnaA10G0262400ZS/BnaC04G0053400ZS/BnaA05G0047700ZS	5
MF	GO:0033743	peptide-methionine (R)-S-oxide reductase activity	3/2699	11/38940	0.0360291	0.402534	BnaC03G0315000ZS/BnaC01G0146100ZS/BnaA03G0462800ZS	BnaC03G0315000ZS/BnaC01G0146100ZS/BnaA03G0462800ZS	3
MF	GO:0046556	alpha-L-arabinofuranosidase activity	3/2699	11/38940	0.0360291	0.402534	BnaA10G0278300ZS/BnaC03G0383800ZS/BnaA01G0377300ZS	BnaA10G0278300ZS/BnaC03G0383800ZS/BnaA01G0377300ZS	3
MF	GO:0004298	threonine-type endopeptidase activity	11/2699	87/38940	0.0378239	0.402534	BnaA04G0174900ZS/BnaC02G0305000ZS/BnaC06G0081200ZS/BnaA02G0236100ZS/BnaA05G0147700ZS/BnaA06G0154800ZS/BnaA03G0419700ZS/BnaA07G0126900ZS/BnaA07G0381200ZS/BnaA07G0056000ZS/BnaC07G0502900ZS	BnaA04G0174900ZS/BnaC02G0305000ZS/BnaC06G0081200ZS/BnaA02G0236100ZS/BnaA05G0147700ZS/BnaA06G0154800ZS/BnaA03G0419700ZS/BnaA07G0126900ZS/BnaA07G0381200ZS/BnaA07G0056000ZS/BnaC07G0502900ZS	11
MF	GO:0070003	threonine-type peptidase activity	11/2699	87/38940	0.0378239	0.402534	BnaA04G0174900ZS/BnaC02G0305000ZS/BnaC06G0081200ZS/BnaA02G0236100ZS/BnaA05G0147700ZS/BnaA06G0154800ZS/BnaA03G0419700ZS/BnaA07G0126900ZS/BnaA07G0381200ZS/BnaA07G0056000ZS/BnaC07G0502900ZS	BnaA04G0174900ZS/BnaC02G0305000ZS/BnaC06G0081200ZS/BnaA02G0236100ZS/BnaA05G0147700ZS/BnaA06G0154800ZS/BnaA03G0419700ZS/BnaA07G0126900ZS/BnaA07G0381200ZS/BnaA07G0056000ZS/BnaC07G0502900ZS	11
MF	GO:0015079	potassium ion transmembrane transporter activity	7/2699	46/38940	0.0378342	0.402534	BnaC02G0065400ZS/BnaA05G0095200ZS/BnaC04G0575900ZS/BnaA03G0036000ZS/BnaA01G0106300ZS/BnaA08G0034800ZS/BnaA02G0187200ZS	BnaC02G0065400ZS/BnaA05G0095200ZS/BnaC04G0575900ZS/BnaA03G0036000ZS/BnaA01G0106300ZS/BnaA08G0034800ZS/BnaA02G0187200ZS	7
MF	GO:0003857	3-hydroxyacyl-CoA dehydrogenase activity	4/2699	19/38940	0.0385872	0.402534	BnaA01G0388200ZS/BnaC01G0489200ZS/BnaA08G0161300ZS/BnaA05G0462800ZS	BnaA01G0388200ZS/BnaC01G0489200ZS/BnaA08G0161300ZS/BnaA05G0462800ZS	4
MF	GO:0051082	unfolded protein binding	16/2699	145/38940	0.0439978	0.422921	BnaC02G0155400ZS/BnaC03G0134500ZS/BnaC03G0160900ZS/BnaC07G0326200ZS/BnaC02G0108200ZS/BnaC03G0137000ZS/BnaA06G0271100ZS/BnaC03G0137400ZS/BnaC03G0086200ZS/BnaC01G0176600ZS/BnaA04G0006000ZS/BnaC07G0456700ZS/BnaA04G0145100ZS/BnaC05G0507900ZS/BnaC09G0204500ZS/BnaA06G0052700ZS	BnaC02G0155400ZS/BnaC03G0134500ZS/BnaC03G0160900ZS/BnaC07G0326200ZS/BnaC02G0108200ZS/BnaC03G0137000ZS/BnaA06G0271100ZS/BnaC03G0137400ZS/BnaC03G0086200ZS/BnaC01G0176600ZS/BnaA04G0006000ZS/BnaC07G0456700ZS/BnaA04G0145100ZS/BnaC05G0507900ZS/BnaC09G0204500ZS/BnaA06G0052700ZS	16
MF	GO:0004427	inorganic diphosphatase activity	6/2699	38/38940	0.0450793	0.422921	BnaA07G0388500ZS/BnaC08G0337900ZS/BnaA09G0692600ZS/BnaC04G0331700ZS/BnaA10G0008700ZS/BnaC07G0042200ZS	BnaA07G0388500ZS/BnaC08G0337900ZS/BnaA09G0692600ZS/BnaC04G0331700ZS/BnaA10G0008700ZS/BnaC07G0042200ZS	6
MF	GO:0008199	ferric iron binding	3/2699	12/38940	0.0456197	0.422921	BnaA03G0002200ZS/BnaA03G0266900ZS/BnaC06G0197200ZS	BnaA03G0002200ZS/BnaA03G0266900ZS/BnaC06G0197200ZS	3
MF	GO:0000062	fatty-acyl-CoA binding	4/2699	20/38940	0.0456688	0.422921	BnaC07G0478500ZS/BnaA02G0372600ZS/BnaC03G0358100ZS/BnaC01G0220500ZS	BnaC07G0478500ZS/BnaA02G0372600ZS/BnaC03G0358100ZS/BnaC01G0220500ZS	4
MF	GO:1901567	fatty acid derivative binding	4/2699	20/38940	0.0456688	0.422921	BnaC07G0478500ZS/BnaA02G0372600ZS/BnaC03G0358100ZS/BnaC01G0220500ZS	BnaC07G0478500ZS/BnaA02G0372600ZS/BnaC03G0358100ZS/BnaC01G0220500ZS	4
MF	GO:0008081	phosphoric diester hydrolase activity	11/2699	90/38940	0.0466591	0.422921	BnaA02G0109600ZS/BnaC02G0027600ZS/BnaC03G0742000ZS/BnaC03G0670200ZS/BnaA08G0200000ZS/BnaA02G0109300ZS/BnaA10G0142700ZS/BnaA10G0142800ZS/BnaC06G0040100ZS/BnaA08G0132200ZS/BnaC04G0360400ZS	BnaA02G0109600ZS/BnaC02G0027600ZS/BnaC03G0742000ZS/BnaC03G0670200ZS/BnaA08G0200000ZS/BnaA02G0109300ZS/BnaA10G0142700ZS/BnaA10G0142800ZS/BnaC06G0040100ZS/BnaA08G0132200ZS/BnaC04G0360400ZS	11
MF	GO:0016868	intramolecular transferase activity, phosphotransferases	5/2699	29/38940	0.0469912	0.422921	BnaA05G0452400ZS/BnaC08G0275200ZS/BnaA06G0368400ZS/BnaA03G0222200ZS/BnaC03G0086900ZS	BnaA05G0452400ZS/BnaC08G0275200ZS/BnaA06G0368400ZS/BnaA03G0222200ZS/BnaC03G0086900ZS	5

## Sheet: Supplementary Table S9 
Supplementary Table S9. Significantly enriched Gene Ontology (GO) terms (p-value < 0.05) of DEGs down-regulated in ZS11 at the flowering stage
Category	GOID	Description	GeneRatio	BgRatio	pvalue	padj	geneID	geneName	Count
BP	GO:0009100	glycoprotein metabolic process	64/2050	140/24841	2e-32	6.35e-30	BnaA01G0056200ZS/BnaC08G0036100ZS/BnaC05G0288100ZS/BnaA01G0112900ZS/Bnascaffold0026G0061400ZS/BnaC01G0487300ZS/BnaA02G0139700ZS/BnaA01G0113800ZS/BnaA08G0169100ZS/BnaC05G0097600ZS/BnaA02G0317300ZS/BnaC09G0466700ZS/BnaC08G0220600ZS/BnaC06G0102800ZS/BnaA07G0324100ZS/BnaC07G0165700ZS/BnaA03G0298400ZS/BnaA06G0408000ZS/BnaC06G0127700ZS/BnaC09G0098800ZS/BnaA07G0147200ZS/BnaA05G0117200ZS/BnaA02G0244800ZS…	BnaA01G0056200ZS/BnaC08G0036100ZS/BnaC05G0288100ZS/BnaA01G0112900ZS/Bnascaffold0026G0061400ZS/BnaC01G0487300ZS/BnaA02G0139700ZS/BnaA01G0113800ZS/BnaA08G0169100ZS/BnaC05G0097600ZS/BnaA02G0317300ZS/BnaC09G0466700ZS/BnaC08G0220600ZS/BnaC06G0102800ZS/BnaA07G0324100ZS/BnaC07G0165700ZS/BnaA03G0298400ZS/BnaA06G0408000ZS/BnaC06G0127700ZS/BnaC09G0098800ZS/BnaA07G0147200ZS/BnaA05G0117200ZS/BnaA02G0244800ZS…	64
BP	GO:0009101	glycoprotein biosynthetic process	64/2050	140/24841	2e-32	6.35e-30	BnaA01G0056200ZS/BnaC08G0036100ZS/BnaC05G0288100ZS/BnaA01G0112900ZS/Bnascaffold0026G0061400ZS/BnaC01G0487300ZS/BnaA02G0139700ZS/BnaA01G0113800ZS/BnaA08G0169100ZS/BnaC05G0097600ZS/BnaA02G0317300ZS/BnaC09G0466700ZS/BnaC08G0220600ZS/BnaC06G0102800ZS/BnaA07G0324100ZS/BnaC07G0165700ZS/BnaA03G0298400ZS/BnaA06G0408000ZS/BnaC06G0127700ZS/BnaC09G0098800ZS/BnaA07G0147200ZS/BnaA05G0117200ZS/BnaA02G0244800ZS…	BnaA01G0056200ZS/BnaC08G0036100ZS/BnaC05G0288100ZS/BnaA01G0112900ZS/Bnascaffold0026G0061400ZS/BnaC01G0487300ZS/BnaA02G0139700ZS/BnaA01G0113800ZS/BnaA08G0169100ZS/BnaC05G0097600ZS/BnaA02G0317300ZS/BnaC09G0466700ZS/BnaC08G0220600ZS/BnaC06G0102800ZS/BnaA07G0324100ZS/BnaC07G0165700ZS/BnaA03G0298400ZS/BnaA06G0408000ZS/BnaC06G0127700ZS/BnaC09G0098800ZS/BnaA07G0147200ZS/BnaA05G0117200ZS/BnaA02G0244800ZS…	64
BP	GO:0006486	protein glycosylation	61/2050	129/24841	5.23e-32	8.31e-30	BnaA01G0056200ZS/BnaC08G0036100ZS/BnaC05G0288100ZS/BnaA01G0112900ZS/Bnascaffold0026G0061400ZS/BnaC01G0487300ZS/BnaA02G0139700ZS/BnaA01G0113800ZS/BnaA08G0169100ZS/BnaC05G0097600ZS/BnaA02G0317300ZS/BnaC09G0466700ZS/BnaC08G0220600ZS/BnaC06G0102800ZS/BnaA07G0324100ZS/BnaC07G0165700ZS/BnaA03G0298400ZS/BnaA06G0408000ZS/BnaC06G0127700ZS/BnaC09G0098800ZS/BnaA07G0147200ZS/BnaA05G0117200ZS/BnaC07G0169000ZS…	BnaA01G0056200ZS/BnaC08G0036100ZS/BnaC05G0288100ZS/BnaA01G0112900ZS/Bnascaffold0026G0061400ZS/BnaC01G0487300ZS/BnaA02G0139700ZS/BnaA01G0113800ZS/BnaA08G0169100ZS/BnaC05G0097600ZS/BnaA02G0317300ZS/BnaC09G0466700ZS/BnaC08G0220600ZS/BnaC06G0102800ZS/BnaA07G0324100ZS/BnaC07G0165700ZS/BnaA03G0298400ZS/BnaA06G0408000ZS/BnaC06G0127700ZS/BnaC09G0098800ZS/BnaA07G0147200ZS/BnaA05G0117200ZS/BnaC07G0169000ZS…	61
BP	GO:0043413	macromolecule glycosylation	61/2050	129/24841	5.23e-32	8.31e-30	BnaA01G0056200ZS/BnaC08G0036100ZS/BnaC05G0288100ZS/BnaA01G0112900ZS/Bnascaffold0026G0061400ZS/BnaC01G0487300ZS/BnaA02G0139700ZS/BnaA01G0113800ZS/BnaA08G0169100ZS/BnaC05G0097600ZS/BnaA02G0317300ZS/BnaC09G0466700ZS/BnaC08G0220600ZS/BnaC06G0102800ZS/BnaA07G0324100ZS/BnaC07G0165700ZS/BnaA03G0298400ZS/BnaA06G0408000ZS/BnaC06G0127700ZS/BnaC09G0098800ZS/BnaA07G0147200ZS/BnaA05G0117200ZS/BnaC07G0169000ZS…	BnaA01G0056200ZS/BnaC08G0036100ZS/BnaC05G0288100ZS/BnaA01G0112900ZS/Bnascaffold0026G0061400ZS/BnaC01G0487300ZS/BnaA02G0139700ZS/BnaA01G0113800ZS/BnaA08G0169100ZS/BnaC05G0097600ZS/BnaA02G0317300ZS/BnaC09G0466700ZS/BnaC08G0220600ZS/BnaC06G0102800ZS/BnaA07G0324100ZS/BnaC07G0165700ZS/BnaA03G0298400ZS/BnaA06G0408000ZS/BnaC06G0127700ZS/BnaC09G0098800ZS/BnaA07G0147200ZS/BnaA05G0117200ZS/BnaC07G0169000ZS…	61
BP	GO:0070085	glycosylation	61/2050	139/24841	9.71e-30	1.23e-27	BnaA01G0056200ZS/BnaC08G0036100ZS/BnaC05G0288100ZS/BnaA01G0112900ZS/Bnascaffold0026G0061400ZS/BnaC01G0487300ZS/BnaA02G0139700ZS/BnaA01G0113800ZS/BnaA08G0169100ZS/BnaC05G0097600ZS/BnaA02G0317300ZS/BnaC09G0466700ZS/BnaC08G0220600ZS/BnaC06G0102800ZS/BnaA07G0324100ZS/BnaC07G0165700ZS/BnaA03G0298400ZS/BnaA06G0408000ZS/BnaC06G0127700ZS/BnaC09G0098800ZS/BnaA07G0147200ZS/BnaA05G0117200ZS/BnaC07G0169000ZS…	BnaA01G0056200ZS/BnaC08G0036100ZS/BnaC05G0288100ZS/BnaA01G0112900ZS/Bnascaffold0026G0061400ZS/BnaC01G0487300ZS/BnaA02G0139700ZS/BnaA01G0113800ZS/BnaA08G0169100ZS/BnaC05G0097600ZS/BnaA02G0317300ZS/BnaC09G0466700ZS/BnaC08G0220600ZS/BnaC06G0102800ZS/BnaA07G0324100ZS/BnaC07G0165700ZS/BnaA03G0298400ZS/BnaA06G0408000ZS/BnaC06G0127700ZS/BnaC09G0098800ZS/BnaA07G0147200ZS/BnaA05G0117200ZS/BnaC07G0169000ZS…	61
BP	GO:0006487	protein N-linked glycosylation	17/2050	24/24841	7.08e-14	7.14e-12	BnaA01G0113800ZS/BnaC05G0097600ZS/BnaC08G0220600ZS/BnaC09G0098800ZS/BnaA07G0147200ZS/BnaC07G0435700ZS/BnaA09G0099200ZS/BnaC01G0138800ZS/BnaC09G0617600ZS/BnaA03G0459700ZS/BnaC09G0104600ZS/BnaA09G0103800ZS/BnaA08G0276400ZS/BnaC03G0009600ZS/BnaC07G0212500ZS/BnaC06G0317200ZS/BnaA03G0006300ZS	BnaA01G0113800ZS/BnaC05G0097600ZS/BnaC08G0220600ZS/BnaC09G0098800ZS/BnaA07G0147200ZS/BnaC07G0435700ZS/BnaA09G0099200ZS/BnaC01G0138800ZS/BnaC09G0617600ZS/BnaA03G0459700ZS/BnaC09G0104600ZS/BnaA09G0103800ZS/BnaA08G0276400ZS/BnaC03G0009600ZS/BnaC07G0212500ZS/BnaC06G0317200ZS/BnaA03G0006300ZS	17
BP	GO:1901137	carbohydrate derivative biosynthetic process	88/2050	461/24841	7.86e-14	7.14e-12	BnaA02G0030400ZS/BnaA01G0056200ZS/BnaA02G0030300ZS/BnaC08G0036100ZS/BnaC05G0288100ZS/BnaA01G0112900ZS/Bnascaffold0026G0061400ZS/BnaC01G0487300ZS/BnaA02G0139700ZS/BnaA02G0048300ZS/BnaA01G0113800ZS/BnaA08G0169100ZS/BnaC05G0097600ZS/BnaA02G0317300ZS/BnaC09G0466700ZS/BnaC08G0220600ZS/BnaA03G0374700ZS/BnaC06G0102800ZS/BnaA07G0324100ZS/BnaC07G0165700ZS/BnaA02G0090200ZS/BnaA03G0298400ZS/BnaC02G0101600ZS…	BnaA02G0030400ZS/BnaA01G0056200ZS/BnaA02G0030300ZS/BnaC08G0036100ZS/BnaC05G0288100ZS/BnaA01G0112900ZS/Bnascaffold0026G0061400ZS/BnaC01G0487300ZS/BnaA02G0139700ZS/BnaA02G0048300ZS/BnaA01G0113800ZS/BnaA08G0169100ZS/BnaC05G0097600ZS/BnaA02G0317300ZS/BnaC09G0466700ZS/BnaC08G0220600ZS/BnaA03G0374700ZS/BnaC06G0102800ZS/BnaA07G0324100ZS/BnaC07G0165700ZS/BnaA02G0090200ZS/BnaA03G0298400ZS/BnaC02G0101600ZS…	88
BP	GO:0006073	cellular glucan metabolic process	52/2050	218/24841	1.89e-12	1.2e-10	BnaA03G0389200ZS/BnaA03G0517200ZS/BnaC03G0602400ZS/BnaA08G0075700ZS/BnaA03G0517000ZS/BnaC05G0092200ZS/BnaC01G0083700ZS/BnaA01G0070600ZS/BnaC07G0495800ZS/BnaC03G0481900ZS/BnaC07G0495600ZS/BnaC07G0495700ZS/BnaA06G0187200ZS/BnaA03G0531700ZS/BnaA06G0405900ZS/BnaA03G0566000ZS/BnaC03G0773700ZS/BnaC01G0083800ZS/BnaA06G0306600ZS/BnaA06G0074600ZS/BnaC03G0044600ZS/BnaC03G0517900ZS/BnaC03G0024000ZS/BnaC07G0…	BnaA03G0389200ZS/BnaA03G0517200ZS/BnaC03G0602400ZS/BnaA08G0075700ZS/BnaA03G0517000ZS/BnaC05G0092200ZS/BnaC01G0083700ZS/BnaA01G0070600ZS/BnaC07G0495800ZS/BnaC03G0481900ZS/BnaC07G0495600ZS/BnaC07G0495700ZS/BnaA06G0187200ZS/BnaA03G0531700ZS/BnaA06G0405900ZS/BnaA03G0566000ZS/BnaC03G0773700ZS/BnaC01G0083800ZS/BnaA06G0306600ZS/BnaA06G0074600ZS/BnaC03G0044600ZS/BnaC03G0517900ZS/BnaC03G0024000ZS/BnaC07G0…	52
BP	GO:0044042	glucan metabolic process	52/2050	218/24841	1.89e-12	1.2e-10	BnaA03G0389200ZS/BnaA03G0517200ZS/BnaC03G0602400ZS/BnaA08G0075700ZS/BnaA03G0517000ZS/BnaC05G0092200ZS/BnaC01G0083700ZS/BnaA01G0070600ZS/BnaC07G0495800ZS/BnaC03G0481900ZS/BnaC07G0495600ZS/BnaC07G0495700ZS/BnaA06G0187200ZS/BnaA03G0531700ZS/BnaA06G0405900ZS/BnaA03G0566000ZS/BnaC03G0773700ZS/BnaC01G0083800ZS/BnaA06G0306600ZS/BnaA06G0074600ZS/BnaC03G0044600ZS/BnaC03G0517900ZS/BnaC03G0024000ZS/BnaC07G0…	BnaA03G0389200ZS/BnaA03G0517200ZS/BnaC03G0602400ZS/BnaA08G0075700ZS/BnaA03G0517000ZS/BnaC05G0092200ZS/BnaC01G0083700ZS/BnaA01G0070600ZS/BnaC07G0495800ZS/BnaC03G0481900ZS/BnaC07G0495600ZS/BnaC07G0495700ZS/BnaA06G0187200ZS/BnaA03G0531700ZS/BnaA06G0405900ZS/BnaA03G0566000ZS/BnaC03G0773700ZS/BnaC01G0083800ZS/BnaA06G0306600ZS/BnaA06G0074600ZS/BnaC03G0044600ZS/BnaC03G0517900ZS/BnaC03G0024000ZS/BnaC07G0…	52
BP	GO:0044264	cellular polysaccharide metabolic process	52/2050	218/24841	1.89e-12	1.2e-10	BnaA03G0389200ZS/BnaA03G0517200ZS/BnaC03G0602400ZS/BnaA08G0075700ZS/BnaA03G0517000ZS/BnaC05G0092200ZS/BnaC01G0083700ZS/BnaA01G0070600ZS/BnaC07G0495800ZS/BnaC03G0481900ZS/BnaC07G0495600ZS/BnaC07G0495700ZS/BnaA06G0187200ZS/BnaA03G0531700ZS/BnaA06G0405900ZS/BnaA03G0566000ZS/BnaC03G0773700ZS/BnaC01G0083800ZS/BnaA06G0306600ZS/BnaA06G0074600ZS/BnaC03G0044600ZS/BnaC03G0517900ZS/BnaC03G0024000ZS/BnaC07G0…	BnaA03G0389200ZS/BnaA03G0517200ZS/BnaC03G0602400ZS/BnaA08G0075700ZS/BnaA03G0517000ZS/BnaC05G0092200ZS/BnaC01G0083700ZS/BnaA01G0070600ZS/BnaC07G0495800ZS/BnaC03G0481900ZS/BnaC07G0495600ZS/BnaC07G0495700ZS/BnaA06G0187200ZS/BnaA03G0531700ZS/BnaA06G0405900ZS/BnaA03G0566000ZS/BnaC03G0773700ZS/BnaC01G0083800ZS/BnaA06G0306600ZS/BnaA06G0074600ZS/BnaC03G0044600ZS/BnaC03G0517900ZS/BnaC03G0024000ZS/BnaC07G0…	52
BP	GO:0005976	polysaccharide metabolic process	53/2050	248/24841	1e-10	5.81e-09	BnaA03G0389200ZS/BnaA03G0517200ZS/BnaC03G0602400ZS/BnaA08G0075700ZS/BnaA03G0517000ZS/BnaC05G0092200ZS/BnaC01G0083700ZS/BnaA01G0070600ZS/BnaC07G0495800ZS/BnaC03G0481900ZS/BnaC07G0495600ZS/BnaC07G0495700ZS/BnaA06G0187200ZS/BnaA03G0531700ZS/BnaA06G0405900ZS/BnaA03G0566000ZS/BnaC03G0773700ZS/BnaC01G0083800ZS/BnaA06G0306600ZS/BnaA06G0074600ZS/BnaC03G0044600ZS/BnaC03G0517900ZS/BnaC03G0024000ZS/BnaC07G0…	BnaA03G0389200ZS/BnaA03G0517200ZS/BnaC03G0602400ZS/BnaA08G0075700ZS/BnaA03G0517000ZS/BnaC05G0092200ZS/BnaC01G0083700ZS/BnaA01G0070600ZS/BnaC07G0495800ZS/BnaC03G0481900ZS/BnaC07G0495600ZS/BnaC07G0495700ZS/BnaA06G0187200ZS/BnaA03G0531700ZS/BnaA06G0405900ZS/BnaA03G0566000ZS/BnaC03G0773700ZS/BnaC01G0083800ZS/BnaA06G0306600ZS/BnaA06G0074600ZS/BnaC03G0044600ZS/BnaC03G0517900ZS/BnaC03G0024000ZS/BnaC07G0…	53
BP	GO:0044262	cellular carbohydrate metabolic process	59/2050	356/24841	1.99e-07	1.05e-05	BnaA03G0389200ZS/BnaA03G0517200ZS/BnaC03G0602400ZS/BnaA08G0075700ZS/BnaA03G0517000ZS/BnaC05G0092200ZS/BnaC01G0083700ZS/BnaA01G0070600ZS/BnaC07G0495800ZS/BnaC03G0481900ZS/BnaC07G0495600ZS/BnaC07G0495700ZS/BnaA06G0187200ZS/BnaA03G0531700ZS/BnaC08G0446500ZS/BnaC05G0117400ZS/BnaA06G0405900ZS/BnaC04G0229400ZS/BnaA03G0566000ZS/BnaC03G0773700ZS/BnaC01G0083800ZS/BnaA06G0306600ZS/BnaA06G0074600ZS/BnaC03G0…	BnaA03G0389200ZS/BnaA03G0517200ZS/BnaC03G0602400ZS/BnaA08G0075700ZS/BnaA03G0517000ZS/BnaC05G0092200ZS/BnaC01G0083700ZS/BnaA01G0070600ZS/BnaC07G0495800ZS/BnaC03G0481900ZS/BnaC07G0495600ZS/BnaC07G0495700ZS/BnaA06G0187200ZS/BnaA03G0531700ZS/BnaC08G0446500ZS/BnaC05G0117400ZS/BnaA06G0405900ZS/BnaC04G0229400ZS/BnaA03G0566000ZS/BnaC03G0773700ZS/BnaC01G0083800ZS/BnaA06G0306600ZS/BnaA06G0074600ZS/BnaC03G0…	59
BP	GO:0034220	ion transmembrane transport	54/2050	319/24841	3.23e-07	1.58e-05	BnaC08G0041800ZS/BnaC07G0430900ZS/BnaA02G0030400ZS/BnaC07G0430800ZS/BnaA09G0001800ZS/BnaA09G0599000ZS/BnaA03G0270200ZS/BnaA02G0030300ZS/BnaC03G0671700ZS/BnaA02G0079800ZS/BnaC09G0427100ZS/BnaC03G0716600ZS/BnaA02G0048300ZS/BnaC07G0435600ZS/BnaA09G0145100ZS/BnaC01G0169500ZS/BnaA08G0116700ZS/BnaA06G0449900ZS/BnaC05G0169400ZS/BnaC09G0150200ZS/BnaC03G0743600ZS/BnaA09G0140600ZS/BnaC07G0522800ZS/BnaC01G0…	BnaC08G0041800ZS/BnaC07G0430900ZS/BnaA02G0030400ZS/BnaC07G0430800ZS/BnaA09G0001800ZS/BnaA09G0599000ZS/BnaA03G0270200ZS/BnaA02G0030300ZS/BnaC03G0671700ZS/BnaA02G0079800ZS/BnaC09G0427100ZS/BnaC03G0716600ZS/BnaA02G0048300ZS/BnaC07G0435600ZS/BnaA09G0145100ZS/BnaC01G0169500ZS/BnaA08G0116700ZS/BnaA06G0449900ZS/BnaC05G0169400ZS/BnaC09G0150200ZS/BnaC03G0743600ZS/BnaA09G0140600ZS/BnaC07G0522800ZS/BnaC01G0…	54
BP	GO:0015988	energy coupled proton transmembrane transport, against electrochemical gradient	26/2050	110/24841	7.44e-07	2.63e-05	BnaA02G0030400ZS/BnaA09G0599000ZS/BnaA02G0030300ZS/BnaC03G0671700ZS/BnaA09G0145100ZS/BnaA06G0449900ZS/BnaC05G0169400ZS/BnaC03G0743600ZS/BnaC07G0522800ZS/BnaC01G0040800ZS/BnaA08G0133400ZS/BnaA07G0136700ZS/BnaC08G0452800ZS/BnaC07G0547000ZS/BnaC01G0062500ZS/BnaA03G0546300ZS/BnaA01G0053200ZS/BnaA04G0138600ZS/BnaA08G0249800ZS/BnaC03G0760100ZS/BnaC03G0672700ZS/BnaC03G0799500ZS/BnaA08G0146100ZS/BnaC03G0…	BnaA02G0030400ZS/BnaA09G0599000ZS/BnaA02G0030300ZS/BnaC03G0671700ZS/BnaA09G0145100ZS/BnaA06G0449900ZS/BnaC05G0169400ZS/BnaC03G0743600ZS/BnaC07G0522800ZS/BnaC01G0040800ZS/BnaA08G0133400ZS/BnaA07G0136700ZS/BnaC08G0452800ZS/BnaC07G0547000ZS/BnaC01G0062500ZS/BnaA03G0546300ZS/BnaA01G0053200ZS/BnaA04G0138600ZS/BnaA08G0249800ZS/BnaC03G0760100ZS/BnaC03G0672700ZS/BnaC03G0799500ZS/BnaA08G0146100ZS/BnaC03G0…	26
BP	GO:0015991	ATP hydrolysis coupled proton transport	26/2050	110/24841	7.44e-07	2.63e-05	BnaA02G0030400ZS/BnaA09G0599000ZS/BnaA02G0030300ZS/BnaC03G0671700ZS/BnaA09G0145100ZS/BnaA06G0449900ZS/BnaC05G0169400ZS/BnaC03G0743600ZS/BnaC07G0522800ZS/BnaC01G0040800ZS/BnaA08G0133400ZS/BnaA07G0136700ZS/BnaC08G0452800ZS/BnaC07G0547000ZS/BnaC01G0062500ZS/BnaA03G0546300ZS/BnaA01G0053200ZS/BnaA04G0138600ZS/BnaA08G0249800ZS/BnaC03G0760100ZS/BnaC03G0672700ZS/BnaC03G0799500ZS/BnaA08G0146100ZS/BnaC03G0…	BnaA02G0030400ZS/BnaA09G0599000ZS/BnaA02G0030300ZS/BnaC03G0671700ZS/BnaA09G0145100ZS/BnaA06G0449900ZS/BnaC05G0169400ZS/BnaC03G0743600ZS/BnaC07G0522800ZS/BnaC01G0040800ZS/BnaA08G0133400ZS/BnaA07G0136700ZS/BnaC08G0452800ZS/BnaC07G0547000ZS/BnaC01G0062500ZS/BnaA03G0546300ZS/BnaA01G0053200ZS/BnaA04G0138600ZS/BnaA08G0249800ZS/BnaC03G0760100ZS/BnaC03G0672700ZS/BnaC03G0799500ZS/BnaA08G0146100ZS/BnaC03G0…	26
BP	GO:0090662	ATP hydrolysis coupled transmembrane transport	26/2050	110/24841	7.44e-07	2.63e-05	BnaA02G0030400ZS/BnaA09G0599000ZS/BnaA02G0030300ZS/BnaC03G0671700ZS/BnaA09G0145100ZS/BnaA06G0449900ZS/BnaC05G0169400ZS/BnaC03G0743600ZS/BnaC07G0522800ZS/BnaC01G0040800ZS/BnaA08G0133400ZS/BnaA07G0136700ZS/BnaC08G0452800ZS/BnaC07G0547000ZS/BnaC01G0062500ZS/BnaA03G0546300ZS/BnaA01G0053200ZS/BnaA04G0138600ZS/BnaA08G0249800ZS/BnaC03G0760100ZS/BnaC03G0672700ZS/BnaC03G0799500ZS/BnaA08G0146100ZS/BnaC03G0…	BnaA02G0030400ZS/BnaA09G0599000ZS/BnaA02G0030300ZS/BnaC03G0671700ZS/BnaA09G0145100ZS/BnaA06G0449900ZS/BnaC05G0169400ZS/BnaC03G0743600ZS/BnaC07G0522800ZS/BnaC01G0040800ZS/BnaA08G0133400ZS/BnaA07G0136700ZS/BnaC08G0452800ZS/BnaC07G0547000ZS/BnaC01G0062500ZS/BnaA03G0546300ZS/BnaA01G0053200ZS/BnaA04G0138600ZS/BnaA08G0249800ZS/BnaC03G0760100ZS/BnaC03G0672700ZS/BnaC03G0799500ZS/BnaA08G0146100ZS/BnaC03G0…	26
BP	GO:0099131	ATP hydrolysis coupled ion transmembrane transport	26/2050	110/24841	7.44e-07	2.63e-05	BnaA02G0030400ZS/BnaA09G0599000ZS/BnaA02G0030300ZS/BnaC03G0671700ZS/BnaA09G0145100ZS/BnaA06G0449900ZS/BnaC05G0169400ZS/BnaC03G0743600ZS/BnaC07G0522800ZS/BnaC01G0040800ZS/BnaA08G0133400ZS/BnaA07G0136700ZS/BnaC08G0452800ZS/BnaC07G0547000ZS/BnaC01G0062500ZS/BnaA03G0546300ZS/BnaA01G0053200ZS/BnaA04G0138600ZS/BnaA08G0249800ZS/BnaC03G0760100ZS/BnaC03G0672700ZS/BnaC03G0799500ZS/BnaA08G0146100ZS/BnaC03G0…	BnaA02G0030400ZS/BnaA09G0599000ZS/BnaA02G0030300ZS/BnaC03G0671700ZS/BnaA09G0145100ZS/BnaA06G0449900ZS/BnaC05G0169400ZS/BnaC03G0743600ZS/BnaC07G0522800ZS/BnaC01G0040800ZS/BnaA08G0133400ZS/BnaA07G0136700ZS/BnaC08G0452800ZS/BnaC07G0547000ZS/BnaC01G0062500ZS/BnaA03G0546300ZS/BnaA01G0053200ZS/BnaA04G0138600ZS/BnaA08G0249800ZS/BnaC03G0760100ZS/BnaC03G0672700ZS/BnaC03G0799500ZS/BnaA08G0146100ZS/BnaC03G0…	26
BP	GO:0099132	ATP hydrolysis coupled cation transmembrane transport	26/2050	110/24841	7.44e-07	2.63e-05	BnaA02G0030400ZS/BnaA09G0599000ZS/BnaA02G0030300ZS/BnaC03G0671700ZS/BnaA09G0145100ZS/BnaA06G0449900ZS/BnaC05G0169400ZS/BnaC03G0743600ZS/BnaC07G0522800ZS/BnaC01G0040800ZS/BnaA08G0133400ZS/BnaA07G0136700ZS/BnaC08G0452800ZS/BnaC07G0547000ZS/BnaC01G0062500ZS/BnaA03G0546300ZS/BnaA01G0053200ZS/BnaA04G0138600ZS/BnaA08G0249800ZS/BnaC03G0760100ZS/BnaC03G0672700ZS/BnaC03G0799500ZS/BnaA08G0146100ZS/BnaC03G0…	BnaA02G0030400ZS/BnaA09G0599000ZS/BnaA02G0030300ZS/BnaC03G0671700ZS/BnaA09G0145100ZS/BnaA06G0449900ZS/BnaC05G0169400ZS/BnaC03G0743600ZS/BnaC07G0522800ZS/BnaC01G0040800ZS/BnaA08G0133400ZS/BnaA07G0136700ZS/BnaC08G0452800ZS/BnaC07G0547000ZS/BnaC01G0062500ZS/BnaA03G0546300ZS/BnaA01G0053200ZS/BnaA04G0138600ZS/BnaA08G0249800ZS/BnaC03G0760100ZS/BnaC03G0672700ZS/BnaC03G0799500ZS/BnaA08G0146100ZS/BnaC03G0…	26
BP	GO:0015672	monovalent inorganic cation transport	43/2050	240/24841	1.07e-06	3.58e-05	BnaC08G0041800ZS/BnaC07G0430900ZS/BnaA02G0030400ZS/BnaC07G0430800ZS/BnaA09G0599000ZS/BnaA02G0030300ZS/BnaA02G0309100ZS/BnaC03G0671700ZS/BnaC07G0260600ZS/BnaC03G0716600ZS/BnaA02G0048300ZS/BnaA09G0214900ZS/BnaA09G0145100ZS/BnaC01G0169500ZS/BnaA08G0116700ZS/BnaA06G0449900ZS/BnaC05G0169400ZS/BnaC03G0743600ZS/BnaC07G0522800ZS/BnaC09G0249700ZS/BnaC01G0040800ZS/BnaA08G0133400ZS/BnaA07G0136700ZS/BnaC08G0…	BnaC08G0041800ZS/BnaC07G0430900ZS/BnaA02G0030400ZS/BnaC07G0430800ZS/BnaA09G0599000ZS/BnaA02G0030300ZS/BnaA02G0309100ZS/BnaC03G0671700ZS/BnaC07G0260600ZS/BnaC03G0716600ZS/BnaA02G0048300ZS/BnaA09G0214900ZS/BnaA09G0145100ZS/BnaC01G0169500ZS/BnaA08G0116700ZS/BnaA06G0449900ZS/BnaC05G0169400ZS/BnaC03G0743600ZS/BnaC07G0522800ZS/BnaC09G0249700ZS/BnaC01G0040800ZS/BnaA08G0133400ZS/BnaA07G0136700ZS/BnaC08G0…	43
BP	GO:0098655	cation transmembrane transport	44/2050	250/24841	1.33e-06	3.84e-05	BnaC08G0041800ZS/BnaC07G0430900ZS/BnaA02G0030400ZS/BnaC07G0430800ZS/BnaA09G0599000ZS/BnaA02G0030300ZS/BnaC03G0671700ZS/BnaC09G0427100ZS/BnaC03G0716600ZS/BnaA02G0048300ZS/BnaA09G0145100ZS/BnaC01G0169500ZS/BnaA08G0116700ZS/BnaA06G0449900ZS/BnaC05G0169400ZS/BnaC03G0743600ZS/BnaC07G0522800ZS/BnaC01G0040800ZS/BnaA08G0133400ZS/BnaA07G0136700ZS/BnaA02G0087000ZS/BnaC08G0452800ZS/BnaA01G0044100ZS/BnaC07G0…	BnaC08G0041800ZS/BnaC07G0430900ZS/BnaA02G0030400ZS/BnaC07G0430800ZS/BnaA09G0599000ZS/BnaA02G0030300ZS/BnaC03G0671700ZS/BnaC09G0427100ZS/BnaC03G0716600ZS/BnaA02G0048300ZS/BnaA09G0145100ZS/BnaC01G0169500ZS/BnaA08G0116700ZS/BnaA06G0449900ZS/BnaC05G0169400ZS/BnaC03G0743600ZS/BnaC07G0522800ZS/BnaC01G0040800ZS/BnaA08G0133400ZS/BnaA07G0136700ZS/BnaA02G0087000ZS/BnaC08G0452800ZS/BnaA01G0044100ZS/BnaC07G0…	44
BP	GO:0098660	inorganic ion transmembrane transport	44/2050	250/24841	1.33e-06	3.84e-05	BnaC08G0041800ZS/BnaC07G0430900ZS/BnaA02G0030400ZS/BnaC07G0430800ZS/BnaA09G0599000ZS/BnaA02G0030300ZS/BnaC03G0671700ZS/BnaC09G0427100ZS/BnaC03G0716600ZS/BnaA02G0048300ZS/BnaA09G0145100ZS/BnaC01G0169500ZS/BnaA08G0116700ZS/BnaA06G0449900ZS/BnaC05G0169400ZS/BnaC03G0743600ZS/BnaC07G0522800ZS/BnaC01G0040800ZS/BnaA08G0133400ZS/BnaA07G0136700ZS/BnaA02G0087000ZS/BnaC08G0452800ZS/BnaA01G0044100ZS/BnaC07G0…	BnaC08G0041800ZS/BnaC07G0430900ZS/BnaA02G0030400ZS/BnaC07G0430800ZS/BnaA09G0599000ZS/BnaA02G0030300ZS/BnaC03G0671700ZS/BnaC09G0427100ZS/BnaC03G0716600ZS/BnaA02G0048300ZS/BnaA09G0145100ZS/BnaC01G0169500ZS/BnaA08G0116700ZS/BnaA06G0449900ZS/BnaC05G0169400ZS/BnaC03G0743600ZS/BnaC07G0522800ZS/BnaC01G0040800ZS/BnaA08G0133400ZS/BnaA07G0136700ZS/BnaA02G0087000ZS/BnaC08G0452800ZS/BnaA01G0044100ZS/BnaC07G0…	44
BP	GO:0098662	inorganic cation transmembrane transport	44/2050	250/24841	1.33e-06	3.84e-05	BnaC08G0041800ZS/BnaC07G0430900ZS/BnaA02G0030400ZS/BnaC07G0430800ZS/BnaA09G0599000ZS/BnaA02G0030300ZS/BnaC03G0671700ZS/BnaC09G0427100ZS/BnaC03G0716600ZS/BnaA02G0048300ZS/BnaA09G0145100ZS/BnaC01G0169500ZS/BnaA08G0116700ZS/BnaA06G0449900ZS/BnaC05G0169400ZS/BnaC03G0743600ZS/BnaC07G0522800ZS/BnaC01G0040800ZS/BnaA08G0133400ZS/BnaA07G0136700ZS/BnaA02G0087000ZS/BnaC08G0452800ZS/BnaA01G0044100ZS/BnaC07G0…	BnaC08G0041800ZS/BnaC07G0430900ZS/BnaA02G0030400ZS/BnaC07G0430800ZS/BnaA09G0599000ZS/BnaA02G0030300ZS/BnaC03G0671700ZS/BnaC09G0427100ZS/BnaC03G0716600ZS/BnaA02G0048300ZS/BnaA09G0145100ZS/BnaC01G0169500ZS/BnaA08G0116700ZS/BnaA06G0449900ZS/BnaC05G0169400ZS/BnaC03G0743600ZS/BnaC07G0522800ZS/BnaC01G0040800ZS/BnaA08G0133400ZS/BnaA07G0136700ZS/BnaA02G0087000ZS/BnaC08G0452800ZS/BnaA01G0044100ZS/BnaC07G0…	44
BP	GO:0045229	external encapsulating structure organization	47/2050	288/24841	5.12e-06	0.000135728	BnaC09G0009300ZS/BnaA02G0139500ZS/BnaC09G0507400ZS/BnaC01G0473100ZS/BnaA09G0024600ZS/BnaC08G0295300ZS/BnaA09G0538700ZS/BnaA05G0050700ZS/BnaC06G0081100ZS/BnaA06G0268300ZS/BnaC04G0591200ZS/BnaC03G0564900ZS/BnaC01G0418400ZS/BnaC08G0386000ZS/BnaC06G0428900ZS/BnaA03G0219900ZS/BnaA03G0404800ZS/BnaC07G0321400ZS/BnaC01G0278800ZS/BnaA06G0160900ZS/BnaC06G0134100ZS/BnaC09G0064600ZS/BnaA09G0074000ZS/BnaC03G0…	BnaC09G0009300ZS/BnaA02G0139500ZS/BnaC09G0507400ZS/BnaC01G0473100ZS/BnaA09G0024600ZS/BnaC08G0295300ZS/BnaA09G0538700ZS/BnaA05G0050700ZS/BnaC06G0081100ZS/BnaA06G0268300ZS/BnaC04G0591200ZS/BnaC03G0564900ZS/BnaC01G0418400ZS/BnaC08G0386000ZS/BnaC06G0428900ZS/BnaA03G0219900ZS/BnaA03G0404800ZS/BnaC07G0321400ZS/BnaC01G0278800ZS/BnaA06G0160900ZS/BnaC06G0134100ZS/BnaC09G0064600ZS/BnaA09G0074000ZS/BnaC03G0…	47
BP	GO:0071555	cell wall organization	47/2050	288/24841	5.12e-06	0.000135728	BnaC09G0009300ZS/BnaA02G0139500ZS/BnaC09G0507400ZS/BnaC01G0473100ZS/BnaA09G0024600ZS/BnaC08G0295300ZS/BnaA09G0538700ZS/BnaA05G0050700ZS/BnaC06G0081100ZS/BnaA06G0268300ZS/BnaC04G0591200ZS/BnaC03G0564900ZS/BnaC01G0418400ZS/BnaC08G0386000ZS/BnaC06G0428900ZS/BnaA03G0219900ZS/BnaA03G0404800ZS/BnaC07G0321400ZS/BnaC01G0278800ZS/BnaA06G0160900ZS/BnaC06G0134100ZS/BnaC09G0064600ZS/BnaA09G0074000ZS/BnaC03G0…	BnaC09G0009300ZS/BnaA02G0139500ZS/BnaC09G0507400ZS/BnaC01G0473100ZS/BnaA09G0024600ZS/BnaC08G0295300ZS/BnaA09G0538700ZS/BnaA05G0050700ZS/BnaC06G0081100ZS/BnaA06G0268300ZS/BnaC04G0591200ZS/BnaC03G0564900ZS/BnaC01G0418400ZS/BnaC08G0386000ZS/BnaC06G0428900ZS/BnaA03G0219900ZS/BnaA03G0404800ZS/BnaC07G0321400ZS/BnaC01G0278800ZS/BnaA06G0160900ZS/BnaC06G0134100ZS/BnaC09G0064600ZS/BnaA09G0074000ZS/BnaC03G0…	47
BP	GO:0071554	cell wall organization or biogenesis	57/2050	378/24841	6.73e-06	0.000171216	BnaC09G0009300ZS/BnaA02G0139500ZS/BnaC09G0507400ZS/BnaC01G0473100ZS/BnaC05G0477600ZS/BnaA09G0024600ZS/BnaC08G0295300ZS/BnaA09G0538700ZS/BnaA05G0050700ZS/BnaC06G0081100ZS/BnaA06G0268300ZS/BnaC04G0591200ZS/BnaC03G0564900ZS/BnaC01G0418400ZS/BnaC08G0386000ZS/BnaC06G0428900ZS/BnaA03G0219900ZS/BnaA03G0404800ZS/BnaC07G0321400ZS/BnaA07G0251800ZS/BnaC01G0278800ZS/BnaC08G0020700ZS/BnaA06G0160900ZS/BnaC06G0…	BnaC09G0009300ZS/BnaA02G0139500ZS/BnaC09G0507400ZS/BnaC01G0473100ZS/BnaC05G0477600ZS/BnaA09G0024600ZS/BnaC08G0295300ZS/BnaA09G0538700ZS/BnaA05G0050700ZS/BnaC06G0081100ZS/BnaA06G0268300ZS/BnaC04G0591200ZS/BnaC03G0564900ZS/BnaC01G0418400ZS/BnaC08G0386000ZS/BnaC06G0428900ZS/BnaA03G0219900ZS/BnaA03G0404800ZS/BnaC07G0321400ZS/BnaA07G0251800ZS/BnaC01G0278800ZS/BnaC08G0020700ZS/BnaA06G0160900ZS/BnaC06G0…	57
BP	GO:0006633	fatty acid biosynthetic process	31/2050	165/24841	1.22e-05	0.000298882	BnaA01G0111400ZS/BnaA02G0183000ZS/BnaA01G0126300ZS/BnaC08G0184300ZS/BnaC06G0296800ZS/BnaC04G0012500ZS/BnaA06G0050800ZS/BnaA09G0665700ZS/BnaC08G0530500ZS/BnaA01G0126400ZS/BnaC08G0462700ZS/BnaC04G0120700ZS/BnaC01G0500800ZS/BnaC05G0063400ZS/BnaA09G0609000ZS/BnaA08G0304100ZS/BnaC05G0163900ZS/BnaA01G0414300ZS/BnaC03G0193300ZS/BnaC01G0193200ZS/BnaA04G0190000ZS/BnaC04G0557500ZS/BnaC06G0362300ZS/BnaA06G0…	BnaA01G0111400ZS/BnaA02G0183000ZS/BnaA01G0126300ZS/BnaC08G0184300ZS/BnaC06G0296800ZS/BnaC04G0012500ZS/BnaA06G0050800ZS/BnaA09G0665700ZS/BnaC08G0530500ZS/BnaA01G0126400ZS/BnaC08G0462700ZS/BnaC04G0120700ZS/BnaC01G0500800ZS/BnaC05G0063400ZS/BnaA09G0609000ZS/BnaA08G0304100ZS/BnaC05G0163900ZS/BnaA01G0414300ZS/BnaC03G0193300ZS/BnaC01G0193200ZS/BnaA04G0190000ZS/BnaC04G0557500ZS/BnaC06G0362300ZS/BnaA06G0…	31
BP	GO:0006505	GPI anchor metabolic process	13/2050	41/24841	1.54e-05	0.00036361	BnaA02G0343400ZS/BnaA02G0090200ZS/BnaC05G0520400ZS/BnaA05G0460900ZS/BnaC05G0519900ZS/BnaA09G0151500ZS/BnaC07G0253200ZS/BnaA02G0071300ZS/BnaC05G0560600ZS/BnaC09G0617400ZS/BnaC07G0304500ZS/BnaA06G0420900ZS/BnaA09G0623800ZS	BnaA02G0343400ZS/BnaA02G0090200ZS/BnaC05G0520400ZS/BnaA05G0460900ZS/BnaC05G0519900ZS/BnaA09G0151500ZS/BnaC07G0253200ZS/BnaA02G0071300ZS/BnaC05G0560600ZS/BnaC09G0617400ZS/BnaC07G0304500ZS/BnaA06G0420900ZS/BnaA09G0623800ZS	13
BP	GO:0006820	anion transport	35/2050	206/24841	3.33e-05	0.000755591	BnaA04G0296900ZS/BnaA07G0175300ZS/BnaC01G0404500ZS/BnaC03G0333500ZS/BnaA09G0001800ZS/BnaA02G0301100ZS/BnaA02G0079800ZS/BnaA03G0422700ZS/BnaC07G0435600ZS/BnaA09G0027400ZS/BnaC09G0150200ZS/BnaA09G0140600ZS/BnaC03G0564500ZS/BnaC03G0287600ZS/BnaC07G0396100ZS/BnaC08G0424800ZS/BnaA06G0342300ZS/BnaC04G0008400ZS/BnaA06G0385200ZS/BnaC05G0467000ZS/BnaA03G0243100ZS/BnaA05G0414900ZS/BnaA03G0226700ZS/BnaC04G0…	BnaA04G0296900ZS/BnaA07G0175300ZS/BnaC01G0404500ZS/BnaC03G0333500ZS/BnaA09G0001800ZS/BnaA02G0301100ZS/BnaA02G0079800ZS/BnaA03G0422700ZS/BnaC07G0435600ZS/BnaA09G0027400ZS/BnaC09G0150200ZS/BnaA09G0140600ZS/BnaC03G0564500ZS/BnaC03G0287600ZS/BnaC07G0396100ZS/BnaC08G0424800ZS/BnaA06G0342300ZS/BnaC04G0008400ZS/BnaA06G0385200ZS/BnaC05G0467000ZS/BnaA03G0243100ZS/BnaA05G0414900ZS/BnaA03G0226700ZS/BnaC04G0…	35
BP	GO:0016485	protein processing	10/2050	28/24841	4.7e-05	0.00103043	BnaC04G0570600ZS/BnaC04G0068200ZS/BnaA05G0476400ZS/BnaA06G0256700ZS/BnaA03G0195300ZS/BnaA04G0065700ZS/BnaA05G0137300ZS/BnaA06G0349500ZS/BnaC03G0580300ZS/BnaC04G0181300ZS	BnaC04G0570600ZS/BnaC04G0068200ZS/BnaA05G0476400ZS/BnaA06G0256700ZS/BnaA03G0195300ZS/BnaA04G0065700ZS/BnaA05G0137300ZS/BnaA06G0349500ZS/BnaC03G0580300ZS/BnaC04G0181300ZS	10
BP	GO:0006664	glycolipid metabolic process	14/2050	54/24841	8.98e-05	0.00182251	BnaA02G0343400ZS/BnaA02G0090200ZS/BnaC02G0101600ZS/BnaC05G0520400ZS/BnaA05G0460900ZS/BnaC05G0519900ZS/BnaA09G0151500ZS/BnaC07G0253200ZS/BnaA02G0071300ZS/BnaC05G0560600ZS/BnaC09G0617400ZS/BnaC07G0304500ZS/BnaA06G0420900ZS/BnaA09G0623800ZS	BnaA02G0343400ZS/BnaA02G0090200ZS/BnaC02G0101600ZS/BnaC05G0520400ZS/BnaA05G0460900ZS/BnaC05G0519900ZS/BnaA09G0151500ZS/BnaC07G0253200ZS/BnaA02G0071300ZS/BnaC05G0560600ZS/BnaC09G0617400ZS/BnaC07G0304500ZS/BnaA06G0420900ZS/BnaA09G0623800ZS	14
BP	GO:1903509	liposaccharide metabolic process	14/2050	54/24841	8.98e-05	0.00182251	BnaA02G0343400ZS/BnaA02G0090200ZS/BnaC02G0101600ZS/BnaC05G0520400ZS/BnaA05G0460900ZS/BnaC05G0519900ZS/BnaA09G0151500ZS/BnaC07G0253200ZS/BnaA02G0071300ZS/BnaC05G0560600ZS/BnaC09G0617400ZS/BnaC07G0304500ZS/BnaA06G0420900ZS/BnaA09G0623800ZS	BnaA02G0343400ZS/BnaA02G0090200ZS/BnaC02G0101600ZS/BnaC05G0520400ZS/BnaA05G0460900ZS/BnaC05G0519900ZS/BnaA09G0151500ZS/BnaC07G0253200ZS/BnaA02G0071300ZS/BnaC05G0560600ZS/BnaC09G0617400ZS/BnaC07G0304500ZS/BnaA06G0420900ZS/BnaA09G0623800ZS	14
BP	GO:0008610	lipid biosynthetic process	55/2050	395/24841	9.17e-05	0.00182251	BnaA06G0087100ZS/BnaA01G0219600ZS/BnaA01G0111400ZS/BnaC08G0446500ZS/BnaA02G0183000ZS/BnaC05G0107000ZS/BnaA02G0050100ZS/BnaA01G0126300ZS/BnaC08G0184300ZS/BnaC06G0296800ZS/BnaC03G0062900ZS/BnaC04G0012500ZS/BnaA07G0357700ZS/BnaA06G0050800ZS/BnaA02G0310800ZS/BnaA09G0665700ZS/BnaC08G0530500ZS/BnaA02G0090200ZS/BnaC02G0101600ZS/BnaA01G0126400ZS/BnaC06G0420900ZS/BnaC05G0520400ZS/BnaC08G0462700ZS/BnaC04G0…	BnaA06G0087100ZS/BnaA01G0219600ZS/BnaA01G0111400ZS/BnaC08G0446500ZS/BnaA02G0183000ZS/BnaC05G0107000ZS/BnaA02G0050100ZS/BnaA01G0126300ZS/BnaC08G0184300ZS/BnaC06G0296800ZS/BnaC03G0062900ZS/BnaC04G0012500ZS/BnaA07G0357700ZS/BnaA06G0050800ZS/BnaA02G0310800ZS/BnaA09G0665700ZS/BnaC08G0530500ZS/BnaA02G0090200ZS/BnaC02G0101600ZS/BnaA01G0126400ZS/BnaC06G0420900ZS/BnaC05G0520400ZS/BnaC08G0462700ZS/BnaC04G0…	55
BP	GO:0051604	protein maturation	10/2050	31/24841	0.000126218	0.00243257	BnaC04G0570600ZS/BnaC04G0068200ZS/BnaA05G0476400ZS/BnaA06G0256700ZS/BnaA03G0195300ZS/BnaA04G0065700ZS/BnaA05G0137300ZS/BnaA06G0349500ZS/BnaC03G0580300ZS/BnaC04G0181300ZS	BnaC04G0570600ZS/BnaC04G0068200ZS/BnaA05G0476400ZS/BnaA06G0256700ZS/BnaA03G0195300ZS/BnaA04G0065700ZS/BnaA05G0137300ZS/BnaA06G0349500ZS/BnaC03G0580300ZS/BnaC04G0181300ZS	10
BP	GO:0006631	fatty acid metabolic process	34/2050	213/24841	0.000151824	0.00284	BnaC09G0501100ZS/BnaA01G0111400ZS/BnaA02G0183000ZS/BnaA01G0126300ZS/BnaC08G0184300ZS/BnaC06G0296800ZS/BnaC04G0012500ZS/BnaA01G0081100ZS/BnaA06G0050800ZS/BnaA09G0665700ZS/BnaC08G0530500ZS/BnaA01G0126400ZS/BnaC08G0462700ZS/BnaC04G0120700ZS/BnaC01G0500800ZS/BnaC08G0180400ZS/BnaC05G0063400ZS/BnaA09G0609000ZS/BnaA08G0304100ZS/BnaC05G0163900ZS/BnaA01G0414300ZS/BnaC03G0193300ZS/BnaC01G0193200ZS/BnaA04G0…	BnaC09G0501100ZS/BnaA01G0111400ZS/BnaA02G0183000ZS/BnaA01G0126300ZS/BnaC08G0184300ZS/BnaC06G0296800ZS/BnaC04G0012500ZS/BnaA01G0081100ZS/BnaA06G0050800ZS/BnaA09G0665700ZS/BnaC08G0530500ZS/BnaA01G0126400ZS/BnaC08G0462700ZS/BnaC04G0120700ZS/BnaC01G0500800ZS/BnaC08G0180400ZS/BnaC05G0063400ZS/BnaA09G0609000ZS/BnaA08G0304100ZS/BnaC05G0163900ZS/BnaA01G0414300ZS/BnaC03G0193300ZS/BnaC01G0193200ZS/BnaA04G0…	34
BP	GO:1902600	proton transmembrane transport	29/2050	174/24841	0.000212483	0.00386113	BnaA02G0030400ZS/BnaA09G0599000ZS/BnaA02G0030300ZS/BnaC03G0671700ZS/BnaA02G0048300ZS/BnaA09G0145100ZS/BnaA06G0449900ZS/BnaC05G0169400ZS/BnaC03G0743600ZS/BnaC07G0522800ZS/BnaC01G0040800ZS/BnaA08G0133400ZS/BnaA07G0136700ZS/BnaC08G0452800ZS/BnaC07G0547000ZS/BnaC01G0062500ZS/BnaA03G0546300ZS/BnaA01G0053200ZS/BnaA04G0138600ZS/BnaA08G0249800ZS/BnaC03G0760100ZS/BnaC03G0672700ZS/BnaA02G0304000ZS/BnaC03G0…	BnaA02G0030400ZS/BnaA09G0599000ZS/BnaA02G0030300ZS/BnaC03G0671700ZS/BnaA02G0048300ZS/BnaA09G0145100ZS/BnaA06G0449900ZS/BnaC05G0169400ZS/BnaC03G0743600ZS/BnaC07G0522800ZS/BnaC01G0040800ZS/BnaA08G0133400ZS/BnaA07G0136700ZS/BnaC08G0452800ZS/BnaC07G0547000ZS/BnaC01G0062500ZS/BnaA03G0546300ZS/BnaA01G0053200ZS/BnaA04G0138600ZS/BnaA08G0249800ZS/BnaC03G0760100ZS/BnaC03G0672700ZS/BnaA02G0304000ZS/BnaC03G0…	29
BP	GO:0006643	membrane lipid metabolic process	15/2050	67/24841	0.000300483	0.00530853	BnaC01G0152600ZS/BnaA02G0343400ZS/BnaA02G0090200ZS/BnaC02G0101600ZS/BnaC05G0520400ZS/BnaA05G0460900ZS/BnaC05G0519900ZS/BnaA09G0151500ZS/BnaC07G0253200ZS/BnaA02G0071300ZS/BnaC05G0560600ZS/BnaC09G0617400ZS/BnaC07G0304500ZS/BnaA06G0420900ZS/BnaA09G0623800ZS	BnaC01G0152600ZS/BnaA02G0343400ZS/BnaA02G0090200ZS/BnaC02G0101600ZS/BnaC05G0520400ZS/BnaA05G0460900ZS/BnaC05G0519900ZS/BnaA09G0151500ZS/BnaC07G0253200ZS/BnaA02G0071300ZS/BnaC05G0560600ZS/BnaC09G0617400ZS/BnaC07G0304500ZS/BnaA06G0420900ZS/BnaA09G0623800ZS	15
BP	GO:0006497	protein lipidation	10/2050	35/24841	0.000385012	0.00597238	BnaA02G0090200ZS/BnaC05G0520400ZS/BnaA05G0460900ZS/BnaC05G0519900ZS/BnaA09G0151500ZS/BnaC07G0253200ZS/BnaC05G0560600ZS/BnaC09G0617400ZS/BnaA06G0420900ZS/BnaA09G0623800ZS	BnaA02G0090200ZS/BnaC05G0520400ZS/BnaA05G0460900ZS/BnaC05G0519900ZS/BnaA09G0151500ZS/BnaC07G0253200ZS/BnaC05G0560600ZS/BnaC09G0617400ZS/BnaA06G0420900ZS/BnaA09G0623800ZS	10
BP	GO:0006506	GPI anchor biosynthetic process	10/2050	35/24841	0.000385012	0.00597238	BnaA02G0090200ZS/BnaC05G0520400ZS/BnaA05G0460900ZS/BnaC05G0519900ZS/BnaA09G0151500ZS/BnaC07G0253200ZS/BnaC05G0560600ZS/BnaC09G0617400ZS/BnaA06G0420900ZS/BnaA09G0623800ZS	BnaA02G0090200ZS/BnaC05G0520400ZS/BnaA05G0460900ZS/BnaC05G0519900ZS/BnaA09G0151500ZS/BnaC07G0253200ZS/BnaC05G0560600ZS/BnaC09G0617400ZS/BnaA06G0420900ZS/BnaA09G0623800ZS	10
BP	GO:0006661	phosphatidylinositol biosynthetic process	10/2050	35/24841	0.000385012	0.00597238	BnaA02G0090200ZS/BnaC05G0520400ZS/BnaA05G0460900ZS/BnaC05G0519900ZS/BnaA09G0151500ZS/BnaC07G0253200ZS/BnaC05G0560600ZS/BnaC09G0617400ZS/BnaA06G0420900ZS/BnaA09G0623800ZS	BnaA02G0090200ZS/BnaC05G0520400ZS/BnaA05G0460900ZS/BnaC05G0519900ZS/BnaA09G0151500ZS/BnaC07G0253200ZS/BnaC05G0560600ZS/BnaC09G0617400ZS/BnaA06G0420900ZS/BnaA09G0623800ZS	10
BP	GO:0042157	lipoprotein metabolic process	10/2050	35/24841	0.000385012	0.00597238	BnaA02G0090200ZS/BnaC05G0520400ZS/BnaA05G0460900ZS/BnaC05G0519900ZS/BnaA09G0151500ZS/BnaC07G0253200ZS/BnaC05G0560600ZS/BnaC09G0617400ZS/BnaA06G0420900ZS/BnaA09G0623800ZS	BnaA02G0090200ZS/BnaC05G0520400ZS/BnaA05G0460900ZS/BnaC05G0519900ZS/BnaA09G0151500ZS/BnaC07G0253200ZS/BnaC05G0560600ZS/BnaC09G0617400ZS/BnaA06G0420900ZS/BnaA09G0623800ZS	10
BP	GO:0042158	lipoprotein biosynthetic process	10/2050	35/24841	0.000385012	0.00597238	BnaA02G0090200ZS/BnaC05G0520400ZS/BnaA05G0460900ZS/BnaC05G0519900ZS/BnaA09G0151500ZS/BnaC07G0253200ZS/BnaC05G0560600ZS/BnaC09G0617400ZS/BnaA06G0420900ZS/BnaA09G0623800ZS	BnaA02G0090200ZS/BnaC05G0520400ZS/BnaA05G0460900ZS/BnaC05G0519900ZS/BnaA09G0151500ZS/BnaC07G0253200ZS/BnaC05G0560600ZS/BnaC09G0617400ZS/BnaA06G0420900ZS/BnaA09G0623800ZS	10
BP	GO:0046474	glycerophospholipid biosynthetic process	11/2050	42/24841	0.000456476	0.00691235	BnaA02G0090200ZS/BnaC05G0520400ZS/BnaA05G0460900ZS/BnaC05G0519900ZS/BnaA09G0151500ZS/BnaC07G0253200ZS/BnaC08G0486300ZS/BnaC05G0560600ZS/BnaC09G0617400ZS/BnaA06G0420900ZS/BnaA09G0623800ZS	BnaA02G0090200ZS/BnaC05G0520400ZS/BnaA05G0460900ZS/BnaC05G0519900ZS/BnaA09G0151500ZS/BnaC07G0253200ZS/BnaC08G0486300ZS/BnaC05G0560600ZS/BnaC09G0617400ZS/BnaA06G0420900ZS/BnaA09G0623800ZS	11
BP	GO:0042545	cell wall modification	35/2050	237/24841	0.000554903	0.00820741	BnaC09G0009300ZS/BnaA02G0139500ZS/BnaC01G0473100ZS/BnaA09G0024600ZS/BnaC08G0295300ZS/BnaA09G0538700ZS/BnaA05G0050700ZS/BnaC06G0081100ZS/BnaA06G0268300ZS/BnaC04G0591200ZS/BnaC03G0564900ZS/BnaC08G0386000ZS/BnaA03G0219900ZS/BnaC01G0278800ZS/BnaA06G0160900ZS/BnaC06G0134100ZS/BnaC03G0258900ZS/BnaC05G0015800ZS/BnaC09G0596400ZS/BnaA06G0009600ZS/BnaA02G0081500ZS/BnaA01G0377400ZS/BnaC09G0355200ZS/BnaA01G0…	BnaC09G0009300ZS/BnaA02G0139500ZS/BnaC01G0473100ZS/BnaA09G0024600ZS/BnaC08G0295300ZS/BnaA09G0538700ZS/BnaA05G0050700ZS/BnaC06G0081100ZS/BnaA06G0268300ZS/BnaC04G0591200ZS/BnaC03G0564900ZS/BnaC08G0386000ZS/BnaA03G0219900ZS/BnaC01G0278800ZS/BnaA06G0160900ZS/BnaC06G0134100ZS/BnaC03G0258900ZS/BnaC05G0015800ZS/BnaC09G0596400ZS/BnaA06G0009600ZS/BnaA02G0081500ZS/BnaA01G0377400ZS/BnaC09G0355200ZS/BnaA01G0…	35
BP	GO:0009664	plant-type cell wall organization	12/2050	51/24841	0.000734599	0.0103823	BnaC09G0507400ZS/BnaC01G0418400ZS/BnaC06G0428900ZS/BnaA03G0404800ZS/BnaC07G0321400ZS/BnaC09G0064600ZS/BnaA09G0074000ZS/BnaA01G0191500ZS/BnaC07G0377500ZS/BnaA02G0060300ZS/BnaC01G0242200ZS/BnaC03G0074300ZS	BnaC09G0507400ZS/BnaC01G0418400ZS/BnaC06G0428900ZS/BnaA03G0404800ZS/BnaC07G0321400ZS/BnaC09G0064600ZS/BnaA09G0074000ZS/BnaA01G0191500ZS/BnaC07G0377500ZS/BnaA02G0060300ZS/BnaC01G0242200ZS/BnaC03G0074300ZS	12
BP	GO:0071669	plant-type cell wall organization or biogenesis	12/2050	51/24841	0.000734599	0.0103823	BnaC09G0507400ZS/BnaC01G0418400ZS/BnaC06G0428900ZS/BnaA03G0404800ZS/BnaC07G0321400ZS/BnaC09G0064600ZS/BnaA09G0074000ZS/BnaA01G0191500ZS/BnaC07G0377500ZS/BnaA02G0060300ZS/BnaC01G0242200ZS/BnaC03G0074300ZS	BnaC09G0507400ZS/BnaC01G0418400ZS/BnaC06G0428900ZS/BnaA03G0404800ZS/BnaC07G0321400ZS/BnaC09G0064600ZS/BnaA09G0074000ZS/BnaA01G0191500ZS/BnaC07G0377500ZS/BnaA02G0060300ZS/BnaC01G0242200ZS/BnaC03G0074300ZS	12
BP	GO:0006621	protein retention in ER lumen	8/2050	27/24841	0.00113053	0.0136558	BnaA09G0600700ZS/BnaC08G0454800ZS/BnaC06G0270100ZS/BnaC03G0670800ZS/BnaC03G0656400ZS/BnaA08G0199600ZS/BnaA08G0249300ZS/BnaC07G0096600ZS	BnaA09G0600700ZS/BnaC08G0454800ZS/BnaC06G0270100ZS/BnaC03G0670800ZS/BnaC03G0656400ZS/BnaA08G0199600ZS/BnaA08G0249300ZS/BnaC07G0096600ZS	8
BP	GO:0032507	maintenance of protein location in cell	8/2050	27/24841	0.00113053	0.0136558	BnaA09G0600700ZS/BnaC08G0454800ZS/BnaC06G0270100ZS/BnaC03G0670800ZS/BnaC03G0656400ZS/BnaA08G0199600ZS/BnaA08G0249300ZS/BnaC07G0096600ZS	BnaA09G0600700ZS/BnaC08G0454800ZS/BnaC06G0270100ZS/BnaC03G0670800ZS/BnaC03G0656400ZS/BnaA08G0199600ZS/BnaA08G0249300ZS/BnaC07G0096600ZS	8
BP	GO:0035437	maintenance of protein localization in endoplasmic reticulum	8/2050	27/24841	0.00113053	0.0136558	BnaA09G0600700ZS/BnaC08G0454800ZS/BnaC06G0270100ZS/BnaC03G0670800ZS/BnaC03G0656400ZS/BnaA08G0199600ZS/BnaA08G0249300ZS/BnaC07G0096600ZS	BnaA09G0600700ZS/BnaC08G0454800ZS/BnaC06G0270100ZS/BnaC03G0670800ZS/BnaC03G0656400ZS/BnaA08G0199600ZS/BnaA08G0249300ZS/BnaC07G0096600ZS	8
BP	GO:0045185	maintenance of protein location	8/2050	27/24841	0.00113053	0.0136558	BnaA09G0600700ZS/BnaC08G0454800ZS/BnaC06G0270100ZS/BnaC03G0670800ZS/BnaC03G0656400ZS/BnaA08G0199600ZS/BnaA08G0249300ZS/BnaC07G0096600ZS	BnaA09G0600700ZS/BnaC08G0454800ZS/BnaC06G0270100ZS/BnaC03G0670800ZS/BnaC03G0656400ZS/BnaA08G0199600ZS/BnaA08G0249300ZS/BnaC07G0096600ZS	8
BP	GO:0051651	maintenance of location in cell	8/2050	27/24841	0.00113053	0.0136558	BnaA09G0600700ZS/BnaC08G0454800ZS/BnaC06G0270100ZS/BnaC03G0670800ZS/BnaC03G0656400ZS/BnaA08G0199600ZS/BnaA08G0249300ZS/BnaC07G0096600ZS	BnaA09G0600700ZS/BnaC08G0454800ZS/BnaC06G0270100ZS/BnaC03G0670800ZS/BnaC03G0656400ZS/BnaA08G0199600ZS/BnaA08G0249300ZS/BnaC07G0096600ZS	8
BP	GO:0072595	maintenance of protein localization in organelle	8/2050	27/24841	0.00113053	0.0136558	BnaA09G0600700ZS/BnaC08G0454800ZS/BnaC06G0270100ZS/BnaC03G0670800ZS/BnaC03G0656400ZS/BnaA08G0199600ZS/BnaA08G0249300ZS/BnaC07G0096600ZS	BnaA09G0600700ZS/BnaC08G0454800ZS/BnaC06G0270100ZS/BnaC03G0670800ZS/BnaC03G0656400ZS/BnaA08G0199600ZS/BnaA08G0249300ZS/BnaC07G0096600ZS	8
BP	GO:0009832	plant-type cell wall biogenesis	11/2050	47/24841	0.00126681	0.0136558	BnaC09G0507400ZS/BnaC01G0418400ZS/BnaA03G0404800ZS/BnaC07G0321400ZS/BnaC09G0064600ZS/BnaA09G0074000ZS/BnaA01G0191500ZS/BnaC07G0377500ZS/BnaA02G0060300ZS/BnaC01G0242200ZS/BnaC03G0074300ZS	BnaC09G0507400ZS/BnaC01G0418400ZS/BnaA03G0404800ZS/BnaC07G0321400ZS/BnaC09G0064600ZS/BnaA09G0074000ZS/BnaA01G0191500ZS/BnaC07G0377500ZS/BnaA02G0060300ZS/BnaC01G0242200ZS/BnaC03G0074300ZS	11
BP	GO:0010215	cellulose microfibril organization	11/2050	47/24841	0.00126681	0.0136558	BnaC09G0507400ZS/BnaC01G0418400ZS/BnaA03G0404800ZS/BnaC07G0321400ZS/BnaC09G0064600ZS/BnaA09G0074000ZS/BnaA01G0191500ZS/BnaC07G0377500ZS/BnaA02G0060300ZS/BnaC01G0242200ZS/BnaC03G0074300ZS	BnaC09G0507400ZS/BnaC01G0418400ZS/BnaA03G0404800ZS/BnaC07G0321400ZS/BnaC09G0064600ZS/BnaA09G0074000ZS/BnaA01G0191500ZS/BnaC07G0377500ZS/BnaA02G0060300ZS/BnaC01G0242200ZS/BnaC03G0074300ZS	11
BP	GO:0016049	cell growth	11/2050	47/24841	0.00126681	0.0136558	BnaC09G0507400ZS/BnaC01G0418400ZS/BnaA03G0404800ZS/BnaC07G0321400ZS/BnaC09G0064600ZS/BnaA09G0074000ZS/BnaA01G0191500ZS/BnaC07G0377500ZS/BnaA02G0060300ZS/BnaC01G0242200ZS/BnaC03G0074300ZS	BnaC09G0507400ZS/BnaC01G0418400ZS/BnaA03G0404800ZS/BnaC07G0321400ZS/BnaC09G0064600ZS/BnaA09G0074000ZS/BnaA01G0191500ZS/BnaC07G0377500ZS/BnaA02G0060300ZS/BnaC01G0242200ZS/BnaC03G0074300ZS	11
BP	GO:0030198	extracellular matrix organization	11/2050	47/24841	0.00126681	0.0136558	BnaC09G0507400ZS/BnaC01G0418400ZS/BnaA03G0404800ZS/BnaC07G0321400ZS/BnaC09G0064600ZS/BnaA09G0074000ZS/BnaA01G0191500ZS/BnaC07G0377500ZS/BnaA02G0060300ZS/BnaC01G0242200ZS/BnaC03G0074300ZS	BnaC09G0507400ZS/BnaC01G0418400ZS/BnaA03G0404800ZS/BnaC07G0321400ZS/BnaC09G0064600ZS/BnaA09G0074000ZS/BnaA01G0191500ZS/BnaC07G0377500ZS/BnaA02G0060300ZS/BnaC01G0242200ZS/BnaC03G0074300ZS	11
BP	GO:0040007	growth	11/2050	47/24841	0.00126681	0.0136558	BnaC09G0507400ZS/BnaC01G0418400ZS/BnaA03G0404800ZS/BnaC07G0321400ZS/BnaC09G0064600ZS/BnaA09G0074000ZS/BnaA01G0191500ZS/BnaC07G0377500ZS/BnaA02G0060300ZS/BnaC01G0242200ZS/BnaC03G0074300ZS	BnaC09G0507400ZS/BnaC01G0418400ZS/BnaA03G0404800ZS/BnaC07G0321400ZS/BnaC09G0064600ZS/BnaA09G0074000ZS/BnaA01G0191500ZS/BnaC07G0377500ZS/BnaA02G0060300ZS/BnaC01G0242200ZS/BnaC03G0074300ZS	11
BP	GO:0043062	extracellular structure organization	11/2050	47/24841	0.00126681	0.0136558	BnaC09G0507400ZS/BnaC01G0418400ZS/BnaA03G0404800ZS/BnaC07G0321400ZS/BnaC09G0064600ZS/BnaA09G0074000ZS/BnaA01G0191500ZS/BnaC07G0377500ZS/BnaA02G0060300ZS/BnaC01G0242200ZS/BnaC03G0074300ZS	BnaC09G0507400ZS/BnaC01G0418400ZS/BnaA03G0404800ZS/BnaC07G0321400ZS/BnaC09G0064600ZS/BnaA09G0074000ZS/BnaA01G0191500ZS/BnaC07G0377500ZS/BnaA02G0060300ZS/BnaC01G0242200ZS/BnaC03G0074300ZS	11
BP	GO:0070726	cell wall assembly	11/2050	47/24841	0.00126681	0.0136558	BnaC09G0507400ZS/BnaC01G0418400ZS/BnaA03G0404800ZS/BnaC07G0321400ZS/BnaC09G0064600ZS/BnaA09G0074000ZS/BnaA01G0191500ZS/BnaC07G0377500ZS/BnaA02G0060300ZS/BnaC01G0242200ZS/BnaC03G0074300ZS	BnaC09G0507400ZS/BnaC01G0418400ZS/BnaA03G0404800ZS/BnaC07G0321400ZS/BnaC09G0064600ZS/BnaA09G0074000ZS/BnaA01G0191500ZS/BnaC07G0377500ZS/BnaA02G0060300ZS/BnaC01G0242200ZS/BnaC03G0074300ZS	11
BP	GO:0071668	plant-type cell wall assembly	11/2050	47/24841	0.00126681	0.0136558	BnaC09G0507400ZS/BnaC01G0418400ZS/BnaA03G0404800ZS/BnaC07G0321400ZS/BnaC09G0064600ZS/BnaA09G0074000ZS/BnaA01G0191500ZS/BnaC07G0377500ZS/BnaA02G0060300ZS/BnaC01G0242200ZS/BnaC03G0074300ZS	BnaC09G0507400ZS/BnaC01G0418400ZS/BnaA03G0404800ZS/BnaC07G0321400ZS/BnaC09G0064600ZS/BnaA09G0074000ZS/BnaA01G0191500ZS/BnaC07G0377500ZS/BnaA02G0060300ZS/BnaC01G0242200ZS/BnaC03G0074300ZS	11
BP	GO:0065008	regulation of biological quality	59/2050	480/24841	0.00136429	0.0144615	BnaA09G0600700ZS/BnaC08G0454800ZS/BnaC09G0100700ZS/BnaA03G0341300ZS/BnaC01G0429200ZS/BnaC09G0441600ZS/BnaA07G0193500ZS/BnaA02G0085800ZS/BnaA02G0313400ZS/BnaA10G0158800ZS/BnaA05G0113300ZS/BnaA10G0031400ZS/BnaA05G0032700ZS/BnaC05G0326800ZS/BnaC04G0005400ZS/BnaC03G0268100ZS/BnaC08G0420600ZS/BnaA09G0100900ZS/BnaC06G0270100ZS/BnaA08G0242200ZS/BnaA06G0046300ZS/BnaA09G0570300ZS/BnaC08G0269000ZS/BnaA09G0…	BnaA09G0600700ZS/BnaC08G0454800ZS/BnaC09G0100700ZS/BnaA03G0341300ZS/BnaC01G0429200ZS/BnaC09G0441600ZS/BnaA07G0193500ZS/BnaA02G0085800ZS/BnaA02G0313400ZS/BnaA10G0158800ZS/BnaA05G0113300ZS/BnaA10G0031400ZS/BnaA05G0032700ZS/BnaC05G0326800ZS/BnaC04G0005400ZS/BnaC03G0268100ZS/BnaC08G0420600ZS/BnaA09G0100900ZS/BnaC06G0270100ZS/BnaA08G0242200ZS/BnaA06G0046300ZS/BnaA09G0570300ZS/BnaC08G0269000ZS/BnaA09G0…	59
BP	GO:0006821	chloride transport	7/2050	22/24841	0.00145101	0.0151286	BnaA07G0175300ZS/BnaC03G0287600ZS/BnaA06G0342300ZS/BnaA06G0385200ZS/BnaA03G0243100ZS/BnaA02G0153900ZS/BnaC04G0425700ZS	BnaA07G0175300ZS/BnaC03G0287600ZS/BnaA06G0342300ZS/BnaA06G0385200ZS/BnaA03G0243100ZS/BnaA02G0153900ZS/BnaC04G0425700ZS	7
BP	GO:0009247	glycolipid biosynthetic process	11/2050	48/24841	0.00152264	0.0153714	BnaA02G0090200ZS/BnaC02G0101600ZS/BnaC05G0520400ZS/BnaA05G0460900ZS/BnaC05G0519900ZS/BnaA09G0151500ZS/BnaC07G0253200ZS/BnaC05G0560600ZS/BnaC09G0617400ZS/BnaA06G0420900ZS/BnaA09G0623800ZS	BnaA02G0090200ZS/BnaC02G0101600ZS/BnaC05G0520400ZS/BnaA05G0460900ZS/BnaC05G0519900ZS/BnaA09G0151500ZS/BnaC07G0253200ZS/BnaC05G0560600ZS/BnaC09G0617400ZS/BnaA06G0420900ZS/BnaA09G0623800ZS	11
BP	GO:0046467	membrane lipid biosynthetic process	11/2050	48/24841	0.00152264	0.0153714	BnaA02G0090200ZS/BnaC02G0101600ZS/BnaC05G0520400ZS/BnaA05G0460900ZS/BnaC05G0519900ZS/BnaA09G0151500ZS/BnaC07G0253200ZS/BnaC05G0560600ZS/BnaC09G0617400ZS/BnaA06G0420900ZS/BnaA09G0623800ZS	BnaA02G0090200ZS/BnaC02G0101600ZS/BnaC05G0520400ZS/BnaA05G0460900ZS/BnaC05G0519900ZS/BnaA09G0151500ZS/BnaC07G0253200ZS/BnaC05G0560600ZS/BnaC09G0617400ZS/BnaA06G0420900ZS/BnaA09G0623800ZS	11
BP	GO:0000413	protein peptidyl-prolyl isomerization	15/2050	80/24841	0.00208997	0.0204495	BnaC04G0180500ZS/BnaC01G0230700ZS/BnaC08G0147800ZS/BnaA01G0180400ZS/BnaA09G0515700ZS/BnaC09G0420800ZS/BnaA03G0227100ZS/BnaC03G0741600ZS/BnaC03G0267200ZS/BnaC05G0524000ZS/BnaA05G0464000ZS/BnaA01G0033600ZS/BnaC08G0282400ZS/BnaA08G0131800ZS/BnaA08G0232500ZS	BnaC04G0180500ZS/BnaC01G0230700ZS/BnaC08G0147800ZS/BnaA01G0180400ZS/BnaA09G0515700ZS/BnaC09G0420800ZS/BnaA03G0227100ZS/BnaC03G0741600ZS/BnaC03G0267200ZS/BnaC05G0524000ZS/BnaA05G0464000ZS/BnaA01G0033600ZS/BnaC08G0282400ZS/BnaA08G0131800ZS/BnaA08G0232500ZS	15
BP	GO:0018208	peptidyl-proline modification	15/2050	80/24841	0.00208997	0.0204495	BnaC04G0180500ZS/BnaC01G0230700ZS/BnaC08G0147800ZS/BnaA01G0180400ZS/BnaA09G0515700ZS/BnaC09G0420800ZS/BnaA03G0227100ZS/BnaC03G0741600ZS/BnaC03G0267200ZS/BnaC05G0524000ZS/BnaA05G0464000ZS/BnaA01G0033600ZS/BnaC08G0282400ZS/BnaA08G0131800ZS/BnaA08G0232500ZS	BnaC04G0180500ZS/BnaC01G0230700ZS/BnaC08G0147800ZS/BnaA01G0180400ZS/BnaA09G0515700ZS/BnaC09G0420800ZS/BnaA03G0227100ZS/BnaC03G0741600ZS/BnaC03G0267200ZS/BnaC05G0524000ZS/BnaA05G0464000ZS/BnaA01G0033600ZS/BnaC08G0282400ZS/BnaA08G0131800ZS/BnaA08G0232500ZS	15
BP	GO:0015698	inorganic anion transport	16/2050	89/24841	0.00237318	0.0228688	BnaA07G0175300ZS/BnaA03G0422700ZS/BnaA09G0027400ZS/BnaC03G0564500ZS/BnaC03G0287600ZS/BnaC07G0396100ZS/BnaC08G0424800ZS/BnaA06G0342300ZS/BnaA06G0385200ZS/BnaA03G0243100ZS/BnaC01G0425700ZS/BnaA02G0153900ZS/BnaC09G0525700ZS/BnaA09G0483800ZS/BnaC07G0175700ZS/BnaC04G0425700ZS	BnaA07G0175300ZS/BnaA03G0422700ZS/BnaA09G0027400ZS/BnaC03G0564500ZS/BnaC03G0287600ZS/BnaC07G0396100ZS/BnaC08G0424800ZS/BnaA06G0342300ZS/BnaA06G0385200ZS/BnaA03G0243100ZS/BnaC01G0425700ZS/BnaA02G0153900ZS/BnaC09G0525700ZS/BnaA09G0483800ZS/BnaC07G0175700ZS/BnaC04G0425700ZS	16
BP	GO:0008654	phospholipid biosynthetic process	17/2050	98/24841	0.00261737	0.0248454	BnaA06G0087100ZS/BnaC08G0446500ZS/BnaC05G0107000ZS/BnaA02G0090200ZS/BnaC05G0520400ZS/BnaA05G0460900ZS/BnaC05G0519900ZS/BnaA07G0277200ZS/BnaA09G0151500ZS/BnaC07G0253200ZS/BnaC08G0486300ZS/BnaC05G0560600ZS/BnaC09G0617400ZS/BnaA02G0170300ZS/BnaA06G0420900ZS/BnaA09G0640000ZS/BnaA09G0623800ZS	BnaA06G0087100ZS/BnaC08G0446500ZS/BnaC05G0107000ZS/BnaA02G0090200ZS/BnaC05G0520400ZS/BnaA05G0460900ZS/BnaC05G0519900ZS/BnaA07G0277200ZS/BnaA09G0151500ZS/BnaC07G0253200ZS/BnaC08G0486300ZS/BnaC05G0560600ZS/BnaC09G0617400ZS/BnaA02G0170300ZS/BnaA06G0420900ZS/BnaA09G0640000ZS/BnaA09G0623800ZS	17
BP	GO:0030001	metal ion transport	50/2050	408/24841	0.00321104	0.0300327	BnaC08G0041800ZS/BnaC07G0430900ZS/BnaA03G0379500ZS/BnaC07G0430800ZS/BnaC03G0466400ZS/BnaA01G0032900ZS/BnaC04G0179200ZS/BnaA02G0309100ZS/BnaC01G0037900ZS/BnaA02G0384700ZS/BnaA02G0070000ZS/BnaC07G0260600ZS/BnaC09G0427100ZS/BnaC07G0364100ZS/BnaA05G0369600ZS/BnaC03G0716600ZS/BnaA03G0143500ZS/BnaC08G0121400ZS/BnaA09G0214900ZS/BnaC01G0169500ZS/BnaA08G0116700ZS/BnaA10G0035800ZS/BnaA02G0196000ZS/BnaA05G0…	BnaC08G0041800ZS/BnaC07G0430900ZS/BnaA03G0379500ZS/BnaC07G0430800ZS/BnaC03G0466400ZS/BnaA01G0032900ZS/BnaC04G0179200ZS/BnaA02G0309100ZS/BnaC01G0037900ZS/BnaA02G0384700ZS/BnaA02G0070000ZS/BnaC07G0260600ZS/BnaC09G0427100ZS/BnaC07G0364100ZS/BnaA05G0369600ZS/BnaC03G0716600ZS/BnaA03G0143500ZS/BnaC08G0121400ZS/BnaA09G0214900ZS/BnaC01G0169500ZS/BnaA08G0116700ZS/BnaA10G0035800ZS/BnaA02G0196000ZS/BnaA05G0…	50
BP	GO:0071804	cellular potassium ion transport	10/2050	46/24841	0.0037146	0.0337498	BnaC08G0041800ZS/BnaC07G0430900ZS/BnaC07G0430800ZS/BnaC03G0716600ZS/BnaC01G0169500ZS/BnaA08G0116700ZS/BnaA01G0044100ZS/BnaA03G0144800ZS/BnaC01G0494100ZS/BnaC01G0331300ZS	BnaC08G0041800ZS/BnaC07G0430900ZS/BnaC07G0430800ZS/BnaC03G0716600ZS/BnaC01G0169500ZS/BnaA08G0116700ZS/BnaA01G0044100ZS/BnaA03G0144800ZS/BnaC01G0494100ZS/BnaC01G0331300ZS	10
BP	GO:0071805	potassium ion transmembrane transport	10/2050	46/24841	0.0037146	0.0337498	BnaC08G0041800ZS/BnaC07G0430900ZS/BnaC07G0430800ZS/BnaC03G0716600ZS/BnaC01G0169500ZS/BnaA08G0116700ZS/BnaA01G0044100ZS/BnaA03G0144800ZS/BnaC01G0494100ZS/BnaC01G0331300ZS	BnaC08G0041800ZS/BnaC07G0430900ZS/BnaC07G0430800ZS/BnaC03G0716600ZS/BnaC01G0169500ZS/BnaA08G0116700ZS/BnaA01G0044100ZS/BnaA03G0144800ZS/BnaC01G0494100ZS/BnaC01G0331300ZS	10
BP	GO:0006465	signal peptide processing	5/2050	16/24841	0.00768213	0.0688146	BnaC04G0570600ZS/BnaC04G0068200ZS/BnaA05G0476400ZS/BnaA03G0195300ZS/BnaA06G0349500ZS	BnaC04G0570600ZS/BnaC04G0068200ZS/BnaA05G0476400ZS/BnaA03G0195300ZS/BnaA06G0349500ZS	5
BP	GO:0019725	cellular homeostasis	44/2050	369/24841	0.00875926	0.0773735	BnaC09G0100700ZS/BnaA03G0341300ZS/BnaC01G0429200ZS/BnaC09G0441600ZS/BnaA07G0193500ZS/BnaA02G0085800ZS/BnaA02G0313400ZS/BnaA10G0158800ZS/BnaA05G0113300ZS/BnaA10G0031400ZS/BnaA05G0032700ZS/BnaC05G0326800ZS/BnaC04G0005400ZS/BnaC03G0268100ZS/BnaA09G0100900ZS/BnaA08G0242200ZS/BnaA06G0046300ZS/BnaC08G0269000ZS/BnaA09G0508600ZS/BnaA04G0004100ZS/BnaC03G0411800ZS/BnaC06G0127800ZS/BnaA08G0168100ZS/BnaA03G0…	BnaC09G0100700ZS/BnaA03G0341300ZS/BnaC01G0429200ZS/BnaC09G0441600ZS/BnaA07G0193500ZS/BnaA02G0085800ZS/BnaA02G0313400ZS/BnaA10G0158800ZS/BnaA05G0113300ZS/BnaA10G0031400ZS/BnaA05G0032700ZS/BnaC05G0326800ZS/BnaC04G0005400ZS/BnaC03G0268100ZS/BnaA09G0100900ZS/BnaA08G0242200ZS/BnaA06G0046300ZS/BnaC08G0269000ZS/BnaA09G0508600ZS/BnaA04G0004100ZS/BnaC03G0411800ZS/BnaC06G0127800ZS/BnaA08G0168100ZS/BnaA03G0…	44
BP	GO:0045454	cell redox homeostasis	43/2050	360/24841	0.00920711	0.0794094	BnaC09G0100700ZS/BnaA03G0341300ZS/BnaC01G0429200ZS/BnaC09G0441600ZS/BnaA02G0085800ZS/BnaA02G0313400ZS/BnaA10G0158800ZS/BnaA05G0113300ZS/BnaA10G0031400ZS/BnaA05G0032700ZS/BnaC05G0326800ZS/BnaC04G0005400ZS/BnaC03G0268100ZS/BnaA09G0100900ZS/BnaA08G0242200ZS/BnaA06G0046300ZS/BnaC08G0269000ZS/BnaA09G0508600ZS/BnaA04G0004100ZS/BnaC03G0411800ZS/BnaC06G0127800ZS/BnaA08G0168100ZS/BnaA03G0227900ZS/BnaC08G0…	BnaC09G0100700ZS/BnaA03G0341300ZS/BnaC01G0429200ZS/BnaC09G0441600ZS/BnaA02G0085800ZS/BnaA02G0313400ZS/BnaA10G0158800ZS/BnaA05G0113300ZS/BnaA10G0031400ZS/BnaA05G0032700ZS/BnaC05G0326800ZS/BnaC04G0005400ZS/BnaC03G0268100ZS/BnaA09G0100900ZS/BnaA08G0242200ZS/BnaA06G0046300ZS/BnaC08G0269000ZS/BnaA09G0508600ZS/BnaA04G0004100ZS/BnaC03G0411800ZS/BnaC06G0127800ZS/BnaA08G0168100ZS/BnaA03G0227900ZS/BnaC08G0…	43
BP	GO:0008643	carbohydrate transport	6/2050	23/24841	0.00928984	0.0794094	BnaA03G0210300ZS/BnaA03G0549400ZS/BnaC03G0526700ZS/BnaC04G0416800ZS/BnaC09G0086500ZS/BnaC08G0387900ZS	BnaA03G0210300ZS/BnaA03G0549400ZS/BnaC03G0526700ZS/BnaC04G0416800ZS/BnaC09G0086500ZS/BnaC08G0387900ZS	6
BP	GO:0051235	maintenance of location	8/2050	37/24841	0.00939403	0.0794094	BnaA09G0600700ZS/BnaC08G0454800ZS/BnaC06G0270100ZS/BnaC03G0670800ZS/BnaC03G0656400ZS/BnaA08G0199600ZS/BnaA08G0249300ZS/BnaC07G0096600ZS	BnaA09G0600700ZS/BnaC08G0454800ZS/BnaC06G0270100ZS/BnaC03G0670800ZS/BnaC03G0656400ZS/BnaA08G0199600ZS/BnaA08G0249300ZS/BnaC07G0096600ZS	8
BP	GO:0042546	cell wall biogenesis	14/2050	85/24841	0.00948917	0.0794094	BnaC09G0507400ZS/BnaC01G0418400ZS/BnaA03G0404800ZS/BnaC07G0321400ZS/BnaA07G0251800ZS/BnaC09G0064600ZS/BnaA09G0074000ZS/BnaA01G0191500ZS/BnaC07G0377500ZS/BnaA06G0399400ZS/BnaA02G0060300ZS/BnaC07G0282500ZS/BnaC01G0242200ZS/BnaC03G0074300ZS	BnaC09G0507400ZS/BnaC01G0418400ZS/BnaA03G0404800ZS/BnaC07G0321400ZS/BnaA07G0251800ZS/BnaC09G0064600ZS/BnaA09G0074000ZS/BnaA01G0191500ZS/BnaC07G0377500ZS/BnaA06G0399400ZS/BnaA02G0060300ZS/BnaC07G0282500ZS/BnaC01G0242200ZS/BnaC03G0074300ZS	14
BP	GO:0006813	potassium ion transport	10/2050	54/24841	0.0119637	0.0988167	BnaC08G0041800ZS/BnaC07G0430900ZS/BnaC07G0430800ZS/BnaC03G0716600ZS/BnaC01G0169500ZS/BnaA08G0116700ZS/BnaA01G0044100ZS/BnaA03G0144800ZS/BnaC01G0494100ZS/BnaC01G0331300ZS	BnaC08G0041800ZS/BnaC07G0430900ZS/BnaC07G0430800ZS/BnaC03G0716600ZS/BnaC01G0169500ZS/BnaA08G0116700ZS/BnaA01G0044100ZS/BnaA03G0144800ZS/BnaC01G0494100ZS/BnaC01G0331300ZS	10
BP	GO:0006814	sodium ion transport	4/2050	12/24841	0.0133502	0.108855	BnaA02G0309100ZS/BnaC07G0260600ZS/BnaA09G0214900ZS/BnaC09G0249700ZS	BnaA02G0309100ZS/BnaC07G0260600ZS/BnaA09G0214900ZS/BnaC09G0249700ZS	4
BP	GO:0006644	phospholipid metabolic process	24/2050	181/24841	0.0141618	0.113667	BnaA06G0087100ZS/BnaC08G0446500ZS/BnaC05G0107000ZS/BnaC01G0440700ZS/BnaA02G0343400ZS/BnaA09G0655500ZS/BnaC08G0515900ZS/BnaA02G0090200ZS/BnaC05G0520400ZS/BnaA05G0460900ZS/BnaC05G0519900ZS/BnaA07G0277200ZS/BnaA09G0151500ZS/BnaC07G0253200ZS/BnaA02G0071300ZS/BnaC08G0486300ZS/BnaC05G0560600ZS/BnaC09G0617400ZS/BnaC07G0304500ZS/BnaA02G0170300ZS/BnaA06G0420900ZS/BnaA09G0640000ZS/BnaA09G0623800ZS/BnaC03G0…	BnaA06G0087100ZS/BnaC08G0446500ZS/BnaC05G0107000ZS/BnaC01G0440700ZS/BnaA02G0343400ZS/BnaA09G0655500ZS/BnaC08G0515900ZS/BnaA02G0090200ZS/BnaC05G0520400ZS/BnaA05G0460900ZS/BnaC05G0519900ZS/BnaA07G0277200ZS/BnaA09G0151500ZS/BnaC07G0253200ZS/BnaA02G0071300ZS/BnaC08G0486300ZS/BnaC05G0560600ZS/BnaC09G0617400ZS/BnaC07G0304500ZS/BnaA02G0170300ZS/BnaA06G0420900ZS/BnaA09G0640000ZS/BnaA09G0623800ZS/BnaC03G0…	24
BP	GO:0006650	glycerophospholipid metabolic process	18/2050	125/24841	0.0142977	0.113667	BnaC01G0440700ZS/BnaA02G0343400ZS/BnaA09G0655500ZS/BnaC08G0515900ZS/BnaA02G0090200ZS/BnaC05G0520400ZS/BnaA05G0460900ZS/BnaC05G0519900ZS/BnaA09G0151500ZS/BnaC07G0253200ZS/BnaA02G0071300ZS/BnaC08G0486300ZS/BnaC05G0560600ZS/BnaC09G0617400ZS/BnaC07G0304500ZS/BnaA06G0420900ZS/BnaA09G0623800ZS/BnaC03G0535900ZS	BnaC01G0440700ZS/BnaA02G0343400ZS/BnaA09G0655500ZS/BnaC08G0515900ZS/BnaA02G0090200ZS/BnaC05G0520400ZS/BnaA05G0460900ZS/BnaC05G0519900ZS/BnaA09G0151500ZS/BnaC07G0253200ZS/BnaA02G0071300ZS/BnaC08G0486300ZS/BnaC05G0560600ZS/BnaC09G0617400ZS/BnaC07G0304500ZS/BnaA06G0420900ZS/BnaA09G0623800ZS/BnaC03G0535900ZS	18
BP	GO:0050790	regulation of catalytic activity	9/2050	48/24841	0.0154302	0.121156	BnaC04G0601100ZS/BnaA09G0550600ZS/BnaC09G0003800ZS/BnaC04G0031600ZS/BnaA03G0136200ZS/BnaA09G0020600ZS/BnaC04G0056100ZS/BnaA03G0218600ZS/BnaA04G0283000ZS	BnaC04G0601100ZS/BnaA09G0550600ZS/BnaC09G0003800ZS/BnaC04G0031600ZS/BnaA03G0136200ZS/BnaA09G0020600ZS/BnaC04G0056100ZS/BnaA03G0218600ZS/BnaA04G0283000ZS	9
BP	GO:0045017	glycerolipid biosynthetic process	12/2050	73/24841	0.0158601	0.121531	BnaA01G0219600ZS/BnaA02G0090200ZS/BnaC05G0520400ZS/BnaA05G0460900ZS/BnaC05G0519900ZS/BnaA09G0151500ZS/BnaC07G0253200ZS/BnaC08G0486300ZS/BnaC05G0560600ZS/BnaC09G0617400ZS/BnaA06G0420900ZS/BnaA09G0623800ZS	BnaA01G0219600ZS/BnaA02G0090200ZS/BnaC05G0520400ZS/BnaA05G0460900ZS/BnaC05G0519900ZS/BnaA09G0151500ZS/BnaC07G0253200ZS/BnaC08G0486300ZS/BnaC05G0560600ZS/BnaC09G0617400ZS/BnaA06G0420900ZS/BnaA09G0623800ZS	12
BP	GO:0070972	protein localization to endoplasmic reticulum	12/2050	73/24841	0.0158601	0.121531	BnaA09G0600700ZS/BnaC08G0454800ZS/BnaC06G0270100ZS/BnaA06G0268000ZS/BnaC03G0670800ZS/BnaC03G0656400ZS/BnaA08G0199600ZS/BnaA08G0249300ZS/BnaC02G0011700ZS/BnaC07G0096600ZS/BnaC03G0565600ZS/BnaA06G0102600ZS	BnaA09G0600700ZS/BnaC08G0454800ZS/BnaC06G0270100ZS/BnaA06G0268000ZS/BnaC03G0670800ZS/BnaC03G0656400ZS/BnaA08G0199600ZS/BnaA08G0249300ZS/BnaC02G0011700ZS/BnaC07G0096600ZS/BnaC03G0565600ZS/BnaA06G0102600ZS	12
BP	GO:0072330	monocarboxylic acid biosynthetic process	38/2050	322/24841	0.0163423	0.123734	BnaA01G0111400ZS/BnaA02G0183000ZS/BnaA01G0126300ZS/BnaC08G0184300ZS/BnaC06G0296800ZS/BnaC04G0012500ZS/BnaA03G0374700ZS/BnaA06G0050800ZS/BnaA09G0665700ZS/BnaC08G0530500ZS/BnaA01G0126400ZS/BnaA03G0034600ZS/BnaC08G0462700ZS/BnaC03G0577800ZS/BnaC04G0120700ZS/BnaC01G0500800ZS/BnaC05G0063400ZS/BnaA09G0609000ZS/BnaC03G0041500ZS/BnaA08G0304100ZS/BnaC05G0163900ZS/BnaA01G0414300ZS/BnaC03G0193300ZS/BnaA03G0…	BnaA01G0111400ZS/BnaA02G0183000ZS/BnaA01G0126300ZS/BnaC08G0184300ZS/BnaC06G0296800ZS/BnaC04G0012500ZS/BnaA03G0374700ZS/BnaA06G0050800ZS/BnaA09G0665700ZS/BnaC08G0530500ZS/BnaA01G0126400ZS/BnaA03G0034600ZS/BnaC08G0462700ZS/BnaC03G0577800ZS/BnaC04G0120700ZS/BnaC01G0500800ZS/BnaC05G0063400ZS/BnaA09G0609000ZS/BnaC03G0041500ZS/BnaA08G0304100ZS/BnaC05G0163900ZS/BnaA01G0414300ZS/BnaC03G0193300ZS/BnaA03G0…	38
BP	GO:0046488	phosphatidylinositol metabolic process	17/2050	118/24841	0.0168712	0.126236	BnaC01G0440700ZS/BnaA02G0343400ZS/BnaA09G0655500ZS/BnaC08G0515900ZS/BnaA02G0090200ZS/BnaC05G0520400ZS/BnaA05G0460900ZS/BnaC05G0519900ZS/BnaA09G0151500ZS/BnaC07G0253200ZS/BnaA02G0071300ZS/BnaC05G0560600ZS/BnaC09G0617400ZS/BnaC07G0304500ZS/BnaA06G0420900ZS/BnaA09G0623800ZS/BnaC03G0535900ZS	BnaC01G0440700ZS/BnaA02G0343400ZS/BnaA09G0655500ZS/BnaC08G0515900ZS/BnaA02G0090200ZS/BnaC05G0520400ZS/BnaA05G0460900ZS/BnaC05G0519900ZS/BnaA09G0151500ZS/BnaC07G0253200ZS/BnaA02G0071300ZS/BnaC05G0560600ZS/BnaC09G0617400ZS/BnaC07G0304500ZS/BnaA06G0420900ZS/BnaA09G0623800ZS/BnaC03G0535900ZS	17
BP	GO:0042592	homeostatic process	44/2050	385/24841	0.0175097	0.12949	BnaC09G0100700ZS/BnaA03G0341300ZS/BnaC01G0429200ZS/BnaC09G0441600ZS/BnaA07G0193500ZS/BnaA02G0085800ZS/BnaA02G0313400ZS/BnaA10G0158800ZS/BnaA05G0113300ZS/BnaA10G0031400ZS/BnaA05G0032700ZS/BnaC05G0326800ZS/BnaC04G0005400ZS/BnaC03G0268100ZS/BnaA09G0100900ZS/BnaA08G0242200ZS/BnaA06G0046300ZS/BnaC08G0269000ZS/BnaA09G0508600ZS/BnaA04G0004100ZS/BnaC03G0411800ZS/BnaC06G0127800ZS/BnaA08G0168100ZS/BnaA03G0…	BnaC09G0100700ZS/BnaA03G0341300ZS/BnaC01G0429200ZS/BnaC09G0441600ZS/BnaA07G0193500ZS/BnaA02G0085800ZS/BnaA02G0313400ZS/BnaA10G0158800ZS/BnaA05G0113300ZS/BnaA10G0031400ZS/BnaA05G0032700ZS/BnaC05G0326800ZS/BnaC04G0005400ZS/BnaC03G0268100ZS/BnaA09G0100900ZS/BnaA08G0242200ZS/BnaA06G0046300ZS/BnaC08G0269000ZS/BnaA09G0508600ZS/BnaA04G0004100ZS/BnaC03G0411800ZS/BnaC06G0127800ZS/BnaA08G0168100ZS/BnaA03G0…	44
BP	GO:0006457	protein folding	35/2050	295/24841	0.0190781	0.139467	BnaA02G0379900ZS/BnaC04G0180500ZS/BnaC01G0230700ZS/BnaC08G0147800ZS/BnaC07G0330200ZS/BnaA01G0180400ZS/BnaC03G0561900ZS/BnaA09G0515700ZS/BnaA01G0138200ZS/BnaC09G0451400ZS/BnaC09G0420800ZS/BnaA03G0227100ZS/BnaC03G0741600ZS/BnaC03G0267200ZS/BnaC03G0471800ZS/BnaC04G0261700ZS/BnaC05G0524000ZS/BnaA01G0258300ZS/BnaC01G0176600ZS/BnaA06G0363100ZS/BnaA05G0464000ZS/BnaA01G0033600ZS/BnaC09G0204500ZS/BnaC01G0…	BnaA02G0379900ZS/BnaC04G0180500ZS/BnaC01G0230700ZS/BnaC08G0147800ZS/BnaC07G0330200ZS/BnaA01G0180400ZS/BnaC03G0561900ZS/BnaA09G0515700ZS/BnaA01G0138200ZS/BnaC09G0451400ZS/BnaC09G0420800ZS/BnaA03G0227100ZS/BnaC03G0741600ZS/BnaC03G0267200ZS/BnaC03G0471800ZS/BnaC04G0261700ZS/BnaC05G0524000ZS/BnaA01G0258300ZS/BnaC01G0176600ZS/BnaA06G0363100ZS/BnaA05G0464000ZS/BnaA01G0033600ZS/BnaC09G0204500ZS/BnaC01G0…	35
BP	GO:0065009	regulation of molecular function	9/2050	52/24841	0.0252139	0.182227	BnaC04G0601100ZS/BnaA09G0550600ZS/BnaC09G0003800ZS/BnaC04G0031600ZS/BnaA03G0136200ZS/BnaA09G0020600ZS/BnaC04G0056100ZS/BnaA03G0218600ZS/BnaA04G0283000ZS	BnaC04G0601100ZS/BnaA09G0550600ZS/BnaC09G0003800ZS/BnaC04G0031600ZS/BnaA03G0136200ZS/BnaA09G0020600ZS/BnaC04G0056100ZS/BnaA03G0218600ZS/BnaA04G0283000ZS	9
BP	GO:0032268	regulation of cellular protein metabolic process	8/2050	44/24841	0.0258789	0.184932	BnaC04G0601100ZS/BnaA07G0309000ZS/BnaA09G0550600ZS/BnaA07G0109400ZS/BnaA03G0136200ZS/BnaC04G0056100ZS/BnaA03G0218600ZS/BnaA04G0283000ZS	BnaC04G0601100ZS/BnaA07G0309000ZS/BnaA09G0550600ZS/BnaA07G0109400ZS/BnaA03G0136200ZS/BnaC04G0056100ZS/BnaA03G0218600ZS/BnaA04G0283000ZS	8
BP	GO:0035434	copper ion transmembrane transport	5/2050	22/24841	0.0306462	0.216566	BnaC09G0427100ZS/BnaA02G0087000ZS/BnaA10G0172200ZS/BnaA02G0106200ZS/BnaC09G0459100ZS	BnaC09G0427100ZS/BnaA02G0087000ZS/BnaA10G0172200ZS/BnaA02G0106200ZS/BnaC09G0459100ZS	5
BP	GO:0003333	amino acid transmembrane transport	9/2050	54/24841	0.0314743	0.217583	BnaA09G0001800ZS/BnaA02G0079800ZS/BnaC07G0435600ZS/BnaC09G0150200ZS/BnaA09G0140600ZS/BnaC05G0467000ZS/BnaA05G0414900ZS/BnaC04G0373700ZS/BnaA01G0407400ZS	BnaA09G0001800ZS/BnaA02G0079800ZS/BnaC07G0435600ZS/BnaC09G0150200ZS/BnaA09G0140600ZS/BnaC05G0467000ZS/BnaA05G0414900ZS/BnaC04G0373700ZS/BnaA01G0407400ZS	9
BP	GO:0006865	amino acid transport	9/2050	54/24841	0.0314743	0.217583	BnaA09G0001800ZS/BnaA02G0079800ZS/BnaC07G0435600ZS/BnaC09G0150200ZS/BnaA09G0140600ZS/BnaC05G0467000ZS/BnaA05G0414900ZS/BnaC04G0373700ZS/BnaA01G0407400ZS	BnaA09G0001800ZS/BnaA02G0079800ZS/BnaC07G0435600ZS/BnaC09G0150200ZS/BnaA09G0140600ZS/BnaC05G0467000ZS/BnaA05G0414900ZS/BnaC04G0373700ZS/BnaA01G0407400ZS	9
BP	GO:0006022	aminoglycan metabolic process	10/2050	63/24841	0.0327344	0.223861	BnaC05G0477600ZS/BnaC08G0020700ZS/BnaA03G0212200ZS/BnaC05G0042300ZS/BnaC09G0204800ZS/BnaA02G0244800ZS/BnaA10G0040700ZS/BnaA09G0515300ZS/BnaA08G0309500ZS/BnaC08G0357500ZS	BnaC05G0477600ZS/BnaC08G0020700ZS/BnaA03G0212200ZS/BnaC05G0042300ZS/BnaC09G0204800ZS/BnaA02G0244800ZS/BnaA10G0040700ZS/BnaA09G0515300ZS/BnaA08G0309500ZS/BnaC08G0357500ZS	10
BP	GO:0018193	peptidyl-amino acid modification	19/2050	147/24841	0.0337947	0.228653	BnaC04G0180500ZS/BnaC01G0230700ZS/BnaC08G0147800ZS/BnaA01G0180400ZS/BnaA09G0515700ZS/BnaC09G0420800ZS/BnaA03G0227100ZS/BnaC03G0741600ZS/BnaC03G0267200ZS/BnaC09G0098800ZS/BnaC05G0524000ZS/BnaA07G0147200ZS/BnaA09G0099200ZS/BnaA05G0464000ZS/BnaA01G0033600ZS/BnaC08G0282400ZS/BnaC07G0212500ZS/BnaA08G0131800ZS/BnaA08G0232500ZS	BnaC04G0180500ZS/BnaC01G0230700ZS/BnaC08G0147800ZS/BnaA01G0180400ZS/BnaA09G0515700ZS/BnaC09G0420800ZS/BnaA03G0227100ZS/BnaC03G0741600ZS/BnaC03G0267200ZS/BnaC09G0098800ZS/BnaC05G0524000ZS/BnaA07G0147200ZS/BnaA09G0099200ZS/BnaA05G0464000ZS/BnaA01G0033600ZS/BnaC08G0282400ZS/BnaC07G0212500ZS/BnaA08G0131800ZS/BnaA08G0232500ZS	19
BP	GO:0006825	copper ion transport	5/2050	23/24841	0.0365785	0.244883	BnaC09G0427100ZS/BnaA02G0087000ZS/BnaA10G0172200ZS/BnaA02G0106200ZS/BnaC09G0459100ZS	BnaC09G0427100ZS/BnaA02G0087000ZS/BnaA10G0172200ZS/BnaA02G0106200ZS/BnaC09G0459100ZS	5
BP	GO:0006979	response to oxidative stress	31/2050	272/24841	0.0418967	0.277566	BnaC07G0494600ZS/BnaA09G0041100ZS/BnaA01G0071800ZS/BnaA03G0536800ZS/BnaC09G0581200ZS/BnaC09G0106000ZS/BnaA02G0347800ZS/BnaC09G0026600ZS/BnaC02G0020100ZS/BnaA07G0035700ZS/BnaC03G0208000ZS/BnaC07G0062800ZS/BnaC08G0294700ZS/BnaA02G0019300ZS/BnaC06G0382700ZS/BnaA10G0089400ZS/BnaA01G0120500ZS/BnaA07G0326900ZS/BnaA03G0210900ZS/BnaC02G0278100ZS/BnaC01G0148000ZS/BnaA02G0058100ZS/BnaC03G0248900ZS/BnaA02G0…	BnaC07G0494600ZS/BnaA09G0041100ZS/BnaA01G0071800ZS/BnaA03G0536800ZS/BnaC09G0581200ZS/BnaC09G0106000ZS/BnaA02G0347800ZS/BnaC09G0026600ZS/BnaC02G0020100ZS/BnaA07G0035700ZS/BnaC03G0208000ZS/BnaC07G0062800ZS/BnaC08G0294700ZS/BnaA02G0019300ZS/BnaC06G0382700ZS/BnaA10G0089400ZS/BnaA01G0120500ZS/BnaA07G0326900ZS/BnaA03G0210900ZS/BnaC02G0278100ZS/BnaC01G0148000ZS/BnaA02G0058100ZS/BnaC03G0248900ZS/BnaA02G0…	31
BP	GO:0032787	monocarboxylic acid metabolic process	41/2050	377/24841	0.0423634	0.277764	BnaC09G0501100ZS/BnaA01G0111400ZS/BnaA02G0183000ZS/BnaA01G0126300ZS/BnaC08G0184300ZS/BnaC06G0296800ZS/BnaC04G0012500ZS/BnaA01G0081100ZS/BnaA03G0374700ZS/BnaA06G0050800ZS/BnaA09G0665700ZS/BnaC08G0530500ZS/BnaA01G0126400ZS/BnaA03G0034600ZS/BnaC08G0462700ZS/BnaC03G0577800ZS/BnaC04G0120700ZS/BnaC01G0500800ZS/BnaC08G0180400ZS/BnaC05G0063400ZS/BnaA09G0609000ZS/BnaC03G0041500ZS/BnaA08G0304100ZS/BnaC05G0…	BnaC09G0501100ZS/BnaA01G0111400ZS/BnaA02G0183000ZS/BnaA01G0126300ZS/BnaC08G0184300ZS/BnaC06G0296800ZS/BnaC04G0012500ZS/BnaA01G0081100ZS/BnaA03G0374700ZS/BnaA06G0050800ZS/BnaA09G0665700ZS/BnaC08G0530500ZS/BnaA01G0126400ZS/BnaA03G0034600ZS/BnaC08G0462700ZS/BnaC03G0577800ZS/BnaC04G0120700ZS/BnaC01G0500800ZS/BnaC08G0180400ZS/BnaC05G0063400ZS/BnaA09G0609000ZS/BnaC03G0041500ZS/BnaA08G0304100ZS/BnaC05G0…	41
BP	GO:0030243	cellulose metabolic process	13/2050	94/24841	0.0449188	0.288569	BnaA03G0531700ZS/BnaC03G0044600ZS/BnaC03G0024000ZS/BnaA02G0409900ZS/BnaC07G0509400ZS/BnaC01G0005000ZS/BnaA03G0018900ZS/BnaA06G0297500ZS/BnaA02G0069700ZS/BnaA01G0054200ZS/BnaA02G0018600ZS/BnaC03G0528800ZS/BnaC01G0063500ZS	BnaA03G0531700ZS/BnaC03G0044600ZS/BnaC03G0024000ZS/BnaA02G0409900ZS/BnaC07G0509400ZS/BnaC01G0005000ZS/BnaA03G0018900ZS/BnaA06G0297500ZS/BnaA02G0069700ZS/BnaA01G0054200ZS/BnaA02G0018600ZS/BnaC03G0528800ZS/BnaC01G0063500ZS	13
BP	GO:0030244	cellulose biosynthetic process	13/2050	94/24841	0.0449188	0.288569	BnaA03G0531700ZS/BnaC03G0044600ZS/BnaC03G0024000ZS/BnaA02G0409900ZS/BnaC07G0509400ZS/BnaC01G0005000ZS/BnaA03G0018900ZS/BnaA06G0297500ZS/BnaA02G0069700ZS/BnaA01G0054200ZS/BnaA02G0018600ZS/BnaC03G0528800ZS/BnaC01G0063500ZS	BnaA03G0531700ZS/BnaC03G0044600ZS/BnaC03G0024000ZS/BnaA02G0409900ZS/BnaC07G0509400ZS/BnaC01G0005000ZS/BnaA03G0018900ZS/BnaA06G0297500ZS/BnaA02G0069700ZS/BnaA01G0054200ZS/BnaA02G0018600ZS/BnaC03G0528800ZS/BnaC01G0063500ZS	13
BP	GO:0008272	sulfate transport	7/2050	41/24841	0.0486375	0.306272	BnaA03G0422700ZS/BnaA09G0027400ZS/BnaC07G0396100ZS/BnaC01G0425700ZS/BnaC09G0525700ZS/BnaA09G0483800ZS/BnaC07G0175700ZS	BnaA03G0422700ZS/BnaA09G0027400ZS/BnaC07G0396100ZS/BnaC01G0425700ZS/BnaC09G0525700ZS/BnaA09G0483800ZS/BnaC07G0175700ZS	7
BP	GO:0072348	sulfur compound transport	7/2050	41/24841	0.0486375	0.306272	BnaA03G0422700ZS/BnaA09G0027400ZS/BnaC07G0396100ZS/BnaC01G0425700ZS/BnaC09G0525700ZS/BnaA09G0483800ZS/BnaC07G0175700ZS	BnaA03G0422700ZS/BnaA09G0027400ZS/BnaC07G0396100ZS/BnaC01G0425700ZS/BnaC09G0525700ZS/BnaA09G0483800ZS/BnaC07G0175700ZS	7
CC	GO:0005783	endoplasmic reticulum	56/1023	125/9099	1.3e-21	1.75e-19	BnaA10G0006800ZS/BnaA01G0113800ZS/BnaA02G0278000ZS/BnaA02G0317300ZS/BnaA05G0068500ZS/BnaC03G0561900ZS/BnaC04G0570600ZS/BnaC04G0427700ZS/BnaC04G0068200ZS/BnaC04G0005400ZS/BnaA09G0601200ZS/BnaC09G0472300ZS/BnaC03G0268100ZS/BnaA09G0651000ZS/BnaA06G0408000ZS/BnaC05G0520400ZS/BnaC09G0098800ZS/BnaA07G0147200ZS/BnaA05G0460900ZS/BnaA05G0476400ZS/BnaA01G0258300ZS/BnaC07G0435700ZS/BnaC05G0519900ZS/BnaA03G0…	BnaA10G0006800ZS/BnaA01G0113800ZS/BnaA02G0278000ZS/BnaA02G0317300ZS/BnaA05G0068500ZS/BnaC03G0561900ZS/BnaC04G0570600ZS/BnaC04G0427700ZS/BnaC04G0068200ZS/BnaC04G0005400ZS/BnaA09G0601200ZS/BnaC09G0472300ZS/BnaC03G0268100ZS/BnaA09G0651000ZS/BnaA06G0408000ZS/BnaC05G0520400ZS/BnaC09G0098800ZS/BnaA07G0147200ZS/BnaA05G0460900ZS/BnaA05G0476400ZS/BnaA01G0258300ZS/BnaC07G0435700ZS/BnaC05G0519900ZS/BnaA03G0…	56
CC	GO:0005576	extracellular region	41/1023	112/9099	1.45e-12	7.16e-11	BnaA03G0389200ZS/BnaA03G0517200ZS/BnaC03G0602400ZS/BnaA08G0075700ZS/BnaA03G0517000ZS/BnaC05G0092200ZS/BnaC01G0083700ZS/BnaA01G0070600ZS/BnaC07G0495800ZS/BnaC03G0481900ZS/BnaC07G0495600ZS/BnaC07G0495700ZS/BnaA06G0187200ZS/BnaA06G0405900ZS/BnaA03G0566000ZS/BnaC03G0773700ZS/BnaC01G0083800ZS/BnaA06G0306600ZS/BnaA06G0074600ZS/BnaC03G0517900ZS/BnaC07G0540700ZS/BnaC09G0608900ZS/BnaC08G0107300ZS/Bnascaff…	BnaA03G0389200ZS/BnaA03G0517200ZS/BnaC03G0602400ZS/BnaA08G0075700ZS/BnaA03G0517000ZS/BnaC05G0092200ZS/BnaC01G0083700ZS/BnaA01G0070600ZS/BnaC07G0495800ZS/BnaC03G0481900ZS/BnaC07G0495600ZS/BnaC07G0495700ZS/BnaA06G0187200ZS/BnaA06G0405900ZS/BnaA03G0566000ZS/BnaC03G0773700ZS/BnaC01G0083800ZS/BnaA06G0306600ZS/BnaA06G0074600ZS/BnaC03G0517900ZS/BnaC07G0540700ZS/BnaC09G0608900ZS/BnaC08G0107300ZS/Bnascaff…	41
CC	GO:0048046	apoplast	36/1023	90/9099	1.59e-12	7.16e-11	BnaA03G0389200ZS/BnaA03G0517200ZS/BnaC03G0602400ZS/BnaA08G0075700ZS/BnaA03G0517000ZS/BnaC05G0092200ZS/BnaC01G0083700ZS/BnaA01G0070600ZS/BnaC07G0495800ZS/BnaC03G0481900ZS/BnaC07G0495600ZS/BnaC07G0495700ZS/BnaA06G0187200ZS/BnaA06G0405900ZS/BnaA03G0566000ZS/BnaC03G0773700ZS/BnaC01G0083800ZS/BnaA06G0306600ZS/BnaA06G0074600ZS/BnaC03G0517900ZS/BnaC07G0540700ZS/BnaC08G0107300ZS/Bnascaffold0027G0005100ZS…	BnaA03G0389200ZS/BnaA03G0517200ZS/BnaC03G0602400ZS/BnaA08G0075700ZS/BnaA03G0517000ZS/BnaC05G0092200ZS/BnaC01G0083700ZS/BnaA01G0070600ZS/BnaC07G0495800ZS/BnaC03G0481900ZS/BnaC07G0495600ZS/BnaC07G0495700ZS/BnaA06G0187200ZS/BnaA06G0405900ZS/BnaA03G0566000ZS/BnaC03G0773700ZS/BnaC01G0083800ZS/BnaA06G0306600ZS/BnaA06G0074600ZS/BnaC03G0517900ZS/BnaC07G0540700ZS/BnaC08G0107300ZS/Bnascaffold0027G0005100ZS…	36
CC	GO:0031984	organelle subcompartment	40/1023	111/9099	4.88e-12	1.65e-10	BnaA10G0006800ZS/BnaA03G0210300ZS/BnaC01G0404400ZS/BnaA01G0113800ZS/BnaA03G0549400ZS/BnaC04G0570600ZS/BnaC04G0427700ZS/BnaC03G0526700ZS/BnaC04G0068200ZS/BnaA09G0601200ZS/BnaC09G0472300ZS/BnaC04G0416800ZS/BnaC09G0086500ZS/BnaC05G0520400ZS/BnaC09G0098800ZS/BnaA07G0147200ZS/BnaA05G0460900ZS/BnaA05G0476400ZS/BnaC07G0435700ZS/BnaC05G0519900ZS/BnaC07G0253200ZS/BnaA09G0099200ZS/BnaC05G0560600ZS/BnaA03G0…	BnaA10G0006800ZS/BnaA03G0210300ZS/BnaC01G0404400ZS/BnaA01G0113800ZS/BnaA03G0549400ZS/BnaC04G0570600ZS/BnaC04G0427700ZS/BnaC03G0526700ZS/BnaC04G0068200ZS/BnaA09G0601200ZS/BnaC09G0472300ZS/BnaC04G0416800ZS/BnaC09G0086500ZS/BnaC05G0520400ZS/BnaC09G0098800ZS/BnaA07G0147200ZS/BnaA05G0460900ZS/BnaA05G0476400ZS/BnaC07G0435700ZS/BnaC05G0519900ZS/BnaC07G0253200ZS/BnaA09G0099200ZS/BnaC05G0560600ZS/BnaA03G0…	40
CC	GO:0005789	endoplasmic reticulum membrane	32/1023	78/9099	1.24e-11	2.1e-10	BnaA10G0006800ZS/BnaA01G0113800ZS/BnaC04G0570600ZS/BnaC04G0427700ZS/BnaC04G0068200ZS/BnaA09G0601200ZS/BnaC09G0472300ZS/BnaC05G0520400ZS/BnaC09G0098800ZS/BnaA07G0147200ZS/BnaA05G0460900ZS/BnaA05G0476400ZS/BnaC07G0435700ZS/BnaC05G0519900ZS/BnaC07G0253200ZS/BnaA09G0099200ZS/BnaC05G0560600ZS/BnaA03G0195300ZS/BnaC08G0455200ZS/BnaC01G0138800ZS/BnaC09G0617600ZS/BnaA03G0459700ZS/BnaC07G0063400ZS/BnaA06G0…	BnaA10G0006800ZS/BnaA01G0113800ZS/BnaC04G0570600ZS/BnaC04G0427700ZS/BnaC04G0068200ZS/BnaA09G0601200ZS/BnaC09G0472300ZS/BnaC05G0520400ZS/BnaC09G0098800ZS/BnaA07G0147200ZS/BnaA05G0460900ZS/BnaA05G0476400ZS/BnaC07G0435700ZS/BnaC05G0519900ZS/BnaC07G0253200ZS/BnaA09G0099200ZS/BnaC05G0560600ZS/BnaA03G0195300ZS/BnaC08G0455200ZS/BnaC01G0138800ZS/BnaC09G0617600ZS/BnaA03G0459700ZS/BnaC07G0063400ZS/BnaA06G0…	32
CC	GO:0042175	nuclear outer membrane-endoplasmic reticulum membrane network	32/1023	78/9099	1.24e-11	2.1e-10	BnaA10G0006800ZS/BnaA01G0113800ZS/BnaC04G0570600ZS/BnaC04G0427700ZS/BnaC04G0068200ZS/BnaA09G0601200ZS/BnaC09G0472300ZS/BnaC05G0520400ZS/BnaC09G0098800ZS/BnaA07G0147200ZS/BnaA05G0460900ZS/BnaA05G0476400ZS/BnaC07G0435700ZS/BnaC05G0519900ZS/BnaC07G0253200ZS/BnaA09G0099200ZS/BnaC05G0560600ZS/BnaA03G0195300ZS/BnaC08G0455200ZS/BnaC01G0138800ZS/BnaC09G0617600ZS/BnaA03G0459700ZS/BnaC07G0063400ZS/BnaA06G0…	BnaA10G0006800ZS/BnaA01G0113800ZS/BnaC04G0570600ZS/BnaC04G0427700ZS/BnaC04G0068200ZS/BnaA09G0601200ZS/BnaC09G0472300ZS/BnaC05G0520400ZS/BnaC09G0098800ZS/BnaA07G0147200ZS/BnaA05G0460900ZS/BnaA05G0476400ZS/BnaC07G0435700ZS/BnaC05G0519900ZS/BnaC07G0253200ZS/BnaA09G0099200ZS/BnaC05G0560600ZS/BnaA03G0195300ZS/BnaC08G0455200ZS/BnaC01G0138800ZS/BnaC09G0617600ZS/BnaA03G0459700ZS/BnaC07G0063400ZS/BnaA06G0…	32
CC	GO:0044432	endoplasmic reticulum part	32/1023	78/9099	1.24e-11	2.1e-10	BnaA10G0006800ZS/BnaA01G0113800ZS/BnaC04G0570600ZS/BnaC04G0427700ZS/BnaC04G0068200ZS/BnaA09G0601200ZS/BnaC09G0472300ZS/BnaC05G0520400ZS/BnaC09G0098800ZS/BnaA07G0147200ZS/BnaA05G0460900ZS/BnaA05G0476400ZS/BnaC07G0435700ZS/BnaC05G0519900ZS/BnaC07G0253200ZS/BnaA09G0099200ZS/BnaC05G0560600ZS/BnaA03G0195300ZS/BnaC08G0455200ZS/BnaC01G0138800ZS/BnaC09G0617600ZS/BnaA03G0459700ZS/BnaC07G0063400ZS/BnaA06G0…	BnaA10G0006800ZS/BnaA01G0113800ZS/BnaC04G0570600ZS/BnaC04G0427700ZS/BnaC04G0068200ZS/BnaA09G0601200ZS/BnaC09G0472300ZS/BnaC05G0520400ZS/BnaC09G0098800ZS/BnaA07G0147200ZS/BnaA05G0460900ZS/BnaA05G0476400ZS/BnaC07G0435700ZS/BnaC05G0519900ZS/BnaC07G0253200ZS/BnaA09G0099200ZS/BnaC05G0560600ZS/BnaA03G0195300ZS/BnaC08G0455200ZS/BnaC01G0138800ZS/BnaC09G0617600ZS/BnaA03G0459700ZS/BnaC07G0063400ZS/BnaA06G0…	32
CC	GO:0098827	endoplasmic reticulum subcompartment	32/1023	78/9099	1.24e-11	2.1e-10	BnaA10G0006800ZS/BnaA01G0113800ZS/BnaC04G0570600ZS/BnaC04G0427700ZS/BnaC04G0068200ZS/BnaA09G0601200ZS/BnaC09G0472300ZS/BnaC05G0520400ZS/BnaC09G0098800ZS/BnaA07G0147200ZS/BnaA05G0460900ZS/BnaA05G0476400ZS/BnaC07G0435700ZS/BnaC05G0519900ZS/BnaC07G0253200ZS/BnaA09G0099200ZS/BnaC05G0560600ZS/BnaA03G0195300ZS/BnaC08G0455200ZS/BnaC01G0138800ZS/BnaC09G0617600ZS/BnaA03G0459700ZS/BnaC07G0063400ZS/BnaA06G0…	BnaA10G0006800ZS/BnaA01G0113800ZS/BnaC04G0570600ZS/BnaC04G0427700ZS/BnaC04G0068200ZS/BnaA09G0601200ZS/BnaC09G0472300ZS/BnaC05G0520400ZS/BnaC09G0098800ZS/BnaA07G0147200ZS/BnaA05G0460900ZS/BnaA05G0476400ZS/BnaC07G0435700ZS/BnaC05G0519900ZS/BnaC07G0253200ZS/BnaA09G0099200ZS/BnaC05G0560600ZS/BnaA03G0195300ZS/BnaC08G0455200ZS/BnaC01G0138800ZS/BnaC09G0617600ZS/BnaA03G0459700ZS/BnaC07G0063400ZS/BnaA06G0…	32
CC	GO:0005618	cell wall	76/1023	334/9099	7.55e-10	1.02e-08	BnaC09G0009300ZS/BnaA03G0389200ZS/BnaA02G0139500ZS/BnaA03G0517200ZS/BnaC03G0602400ZS/BnaC01G0473100ZS/BnaA08G0075700ZS/BnaA03G0517000ZS/BnaC05G0092200ZS/BnaC01G0083700ZS/BnaA09G0024600ZS/BnaA01G0070600ZS/BnaC07G0495800ZS/BnaC03G0481900ZS/BnaC07G0495600ZS/BnaC07G0495700ZS/BnaC08G0295300ZS/BnaA06G0187200ZS/BnaA09G0538700ZS/BnaA05G0050700ZS/BnaC07G0493400ZS/BnaC06G0081100ZS/BnaA06G0405900ZS/BnaA03G0…	BnaC09G0009300ZS/BnaA03G0389200ZS/BnaA02G0139500ZS/BnaA03G0517200ZS/BnaC03G0602400ZS/BnaC01G0473100ZS/BnaA08G0075700ZS/BnaA03G0517000ZS/BnaC05G0092200ZS/BnaC01G0083700ZS/BnaA09G0024600ZS/BnaA01G0070600ZS/BnaC07G0495800ZS/BnaC03G0481900ZS/BnaC07G0495600ZS/BnaC07G0495700ZS/BnaC08G0295300ZS/BnaA06G0187200ZS/BnaA09G0538700ZS/BnaA05G0050700ZS/BnaC07G0493400ZS/BnaC06G0081100ZS/BnaA06G0405900ZS/BnaA03G0…	76
CC	GO:0030312	external encapsulating structure	76/1023	334/9099	7.55e-10	1.02e-08	BnaC09G0009300ZS/BnaA03G0389200ZS/BnaA02G0139500ZS/BnaA03G0517200ZS/BnaC03G0602400ZS/BnaC01G0473100ZS/BnaA08G0075700ZS/BnaA03G0517000ZS/BnaC05G0092200ZS/BnaC01G0083700ZS/BnaA09G0024600ZS/BnaA01G0070600ZS/BnaC07G0495800ZS/BnaC03G0481900ZS/BnaC07G0495600ZS/BnaC07G0495700ZS/BnaC08G0295300ZS/BnaA06G0187200ZS/BnaA09G0538700ZS/BnaA05G0050700ZS/BnaC07G0493400ZS/BnaC06G0081100ZS/BnaA06G0405900ZS/BnaA03G0…	BnaC09G0009300ZS/BnaA03G0389200ZS/BnaA02G0139500ZS/BnaA03G0517200ZS/BnaC03G0602400ZS/BnaC01G0473100ZS/BnaA08G0075700ZS/BnaA03G0517000ZS/BnaC05G0092200ZS/BnaC01G0083700ZS/BnaA09G0024600ZS/BnaA01G0070600ZS/BnaC07G0495800ZS/BnaC03G0481900ZS/BnaC07G0495600ZS/BnaC07G0495700ZS/BnaC08G0295300ZS/BnaA06G0187200ZS/BnaA09G0538700ZS/BnaA05G0050700ZS/BnaC07G0493400ZS/BnaC06G0081100ZS/BnaA06G0405900ZS/BnaA03G0…	76
CC	GO:0012505	endomembrane system	68/1023	295/9099	3.48e-09	4.27e-08	BnaA02G0043100ZS/BnaA10G0006800ZS/BnaA03G0210300ZS/BnaC01G0404400ZS/BnaA01G0113800ZS/BnaA02G0278000ZS/BnaA03G0549400ZS/BnaA03G0047500ZS/BnaA02G0317300ZS/BnaA05G0068500ZS/BnaC03G0561900ZS/BnaC04G0570600ZS/BnaC04G0427700ZS/BnaC03G0526700ZS/BnaC04G0068200ZS/BnaC04G0005400ZS/BnaA09G0601200ZS/BnaC09G0472300ZS/BnaC03G0268100ZS/BnaC04G0416800ZS/BnaC09G0086500ZS/BnaA09G0651000ZS/BnaA06G0408000ZS/BnaC05G0…	BnaA02G0043100ZS/BnaA10G0006800ZS/BnaA03G0210300ZS/BnaC01G0404400ZS/BnaA01G0113800ZS/BnaA02G0278000ZS/BnaA03G0549400ZS/BnaA03G0047500ZS/BnaA02G0317300ZS/BnaA05G0068500ZS/BnaC03G0561900ZS/BnaC04G0570600ZS/BnaC04G0427700ZS/BnaC03G0526700ZS/BnaC04G0068200ZS/BnaC04G0005400ZS/BnaA09G0601200ZS/BnaC09G0472300ZS/BnaC03G0268100ZS/BnaC04G0416800ZS/BnaC09G0086500ZS/BnaA09G0651000ZS/BnaA06G0408000ZS/BnaC05G0…	68
CC	GO:0033177	proton-transporting two-sector ATPase complex, proton-transporting domain	22/1023	75/9099	1.55e-05	0.000174295	BnaA09G0599000ZS/BnaC03G0671700ZS/BnaA06G0449900ZS/BnaC05G0169400ZS/BnaC03G0743600ZS/BnaC07G0522800ZS/BnaC01G0040800ZS/BnaA08G0133400ZS/BnaA07G0136700ZS/BnaC08G0452800ZS/BnaC07G0547000ZS/BnaC01G0062500ZS/BnaA03G0546300ZS/BnaA01G0053200ZS/BnaA04G0138600ZS/BnaA08G0249800ZS/BnaC03G0760100ZS/BnaC03G0672700ZS/BnaC03G0799500ZS/BnaA08G0146100ZS/BnaC03G0672800ZS/BnaA01G0035600ZS	BnaA09G0599000ZS/BnaC03G0671700ZS/BnaA06G0449900ZS/BnaC05G0169400ZS/BnaC03G0743600ZS/BnaC07G0522800ZS/BnaC01G0040800ZS/BnaA08G0133400ZS/BnaA07G0136700ZS/BnaC08G0452800ZS/BnaC07G0547000ZS/BnaC01G0062500ZS/BnaA03G0546300ZS/BnaA01G0053200ZS/BnaA04G0138600ZS/BnaA08G0249800ZS/BnaC03G0760100ZS/BnaC03G0672700ZS/BnaC03G0799500ZS/BnaA08G0146100ZS/BnaC03G0672800ZS/BnaA01G0035600ZS	22
CC	GO:0031225	anchored component of membrane	13/1023	57/9099	0.00930011	0.096578	BnaC09G0507400ZS/BnaC01G0418400ZS/BnaC07G0433000ZS/BnaA03G0404800ZS/BnaC07G0321400ZS/BnaC09G0064600ZS/BnaA09G0074000ZS/BnaA01G0191500ZS/BnaC07G0377500ZS/BnaA02G0060300ZS/BnaC01G0242200ZS/BnaA03G0457300ZS/BnaC03G0074300ZS	BnaC09G0507400ZS/BnaC01G0418400ZS/BnaC07G0433000ZS/BnaA03G0404800ZS/BnaC07G0321400ZS/BnaC09G0064600ZS/BnaA09G0074000ZS/BnaA01G0191500ZS/BnaC07G0377500ZS/BnaA02G0060300ZS/BnaC01G0242200ZS/BnaA03G0457300ZS/BnaC03G0074300ZS	13
CC	GO:0016469	proton-transporting two-sector ATPase complex	27/1023	157/9099	0.0157647	0.152017	BnaA02G0030400ZS/BnaA09G0599000ZS/BnaA02G0030300ZS/BnaC03G0671700ZS/BnaA09G0145100ZS/BnaA06G0449900ZS/BnaC05G0169400ZS/BnaC03G0743600ZS/BnaC07G0522800ZS/BnaC01G0040800ZS/BnaA08G0133400ZS/BnaA07G0136700ZS/BnaC08G0452800ZS/BnaC07G0547000ZS/BnaC01G0062500ZS/BnaA03G0546300ZS/BnaA01G0053200ZS/BnaA04G0138600ZS/BnaA08G0249800ZS/BnaC03G0760100ZS/BnaC03G0672700ZS/BnaA02G0304000ZS/BnaC03G0799500ZS/BnaA08G0…	BnaA02G0030400ZS/BnaA09G0599000ZS/BnaA02G0030300ZS/BnaC03G0671700ZS/BnaA09G0145100ZS/BnaA06G0449900ZS/BnaC05G0169400ZS/BnaC03G0743600ZS/BnaC07G0522800ZS/BnaC01G0040800ZS/BnaA08G0133400ZS/BnaA07G0136700ZS/BnaC08G0452800ZS/BnaC07G0547000ZS/BnaC01G0062500ZS/BnaA03G0546300ZS/BnaA01G0053200ZS/BnaA04G0138600ZS/BnaA08G0249800ZS/BnaC03G0760100ZS/BnaC03G0672700ZS/BnaA02G0304000ZS/BnaC03G0799500ZS/BnaA08G0…	27
CC	GO:0098791	Golgi subcompartment	8/1023	33/9099	0.0266387	0.227383	BnaA03G0210300ZS/BnaC01G0404400ZS/BnaA03G0549400ZS/BnaC03G0526700ZS/BnaC04G0416800ZS/BnaC09G0086500ZS/BnaC03G0480100ZS/BnaC08G0387900ZS	BnaA03G0210300ZS/BnaC01G0404400ZS/BnaA03G0549400ZS/BnaC03G0526700ZS/BnaC04G0416800ZS/BnaC09G0086500ZS/BnaC03G0480100ZS/BnaC08G0387900ZS	8
CC	GO:0005787	signal peptidase complex	5/1023	16/9099	0.0269491	0.227383	BnaC04G0570600ZS/BnaC04G0068200ZS/BnaA05G0476400ZS/BnaA03G0195300ZS/BnaA06G0349500ZS	BnaC04G0570600ZS/BnaC04G0068200ZS/BnaA05G0476400ZS/BnaA03G0195300ZS/BnaA06G0349500ZS	5
MF	GO:0016762	xyloglucan:xyloglucosyl transferase activity	36/2788	90/38940	1.79e-18	7.38e-16	BnaA03G0389200ZS/BnaA03G0517200ZS/BnaC03G0602400ZS/BnaA08G0075700ZS/BnaA03G0517000ZS/BnaC05G0092200ZS/BnaC01G0083700ZS/BnaA01G0070600ZS/BnaC07G0495800ZS/BnaC03G0481900ZS/BnaC07G0495600ZS/BnaC07G0495700ZS/BnaA06G0187200ZS/BnaA06G0405900ZS/BnaA03G0566000ZS/BnaC03G0773700ZS/BnaC01G0083800ZS/BnaA06G0306600ZS/BnaA06G0074600ZS/BnaC03G0517900ZS/BnaC07G0540700ZS/BnaC08G0107300ZS/Bnascaffold0027G0005100ZS…	BnaA03G0389200ZS/BnaA03G0517200ZS/BnaC03G0602400ZS/BnaA08G0075700ZS/BnaA03G0517000ZS/BnaC05G0092200ZS/BnaC01G0083700ZS/BnaA01G0070600ZS/BnaC07G0495800ZS/BnaC03G0481900ZS/BnaC07G0495600ZS/BnaC07G0495700ZS/BnaA06G0187200ZS/BnaA06G0405900ZS/BnaA03G0566000ZS/BnaC03G0773700ZS/BnaC01G0083800ZS/BnaA06G0306600ZS/BnaA06G0074600ZS/BnaC03G0517900ZS/BnaC07G0540700ZS/BnaC08G0107300ZS/Bnascaffold0027G0005100ZS…	36
MF	GO:0046527	glucosyltransferase activity	60/2788	238/38940	4.39e-18	9.06e-16	BnaA03G0389200ZS/BnaA03G0517200ZS/BnaC03G0602400ZS/BnaA08G0075700ZS/BnaA03G0517000ZS/BnaC05G0092200ZS/BnaC01G0083700ZS/BnaA01G0070600ZS/BnaC07G0495800ZS/BnaC03G0481900ZS/BnaC07G0495600ZS/BnaC07G0495700ZS/BnaA06G0187200ZS/BnaA03G0531700ZS/BnaA06G0405900ZS/BnaA03G0566000ZS/BnaC03G0773700ZS/BnaC01G0083800ZS/BnaA06G0306600ZS/BnaA06G0074600ZS/BnaC03G0044600ZS/BnaC03G0517900ZS/BnaC03G0024000ZS/BnaC07G0…	BnaA03G0389200ZS/BnaA03G0517200ZS/BnaC03G0602400ZS/BnaA08G0075700ZS/BnaA03G0517000ZS/BnaC05G0092200ZS/BnaC01G0083700ZS/BnaA01G0070600ZS/BnaC07G0495800ZS/BnaC03G0481900ZS/BnaC07G0495600ZS/BnaC07G0495700ZS/BnaA06G0187200ZS/BnaA03G0531700ZS/BnaA06G0405900ZS/BnaA03G0566000ZS/BnaC03G0773700ZS/BnaC01G0083800ZS/BnaA06G0306600ZS/BnaA06G0074600ZS/BnaC03G0044600ZS/BnaC03G0517900ZS/BnaC03G0024000ZS/BnaC07G0…	60
MF	GO:0008194	UDP-glycosyltransferase activity	64/2788	301/38940	2.78e-15	3.83e-13	BnaC01G0432500ZS/BnaA03G0531700ZS/BnaC09G0516200ZS/BnaA02G0057200ZS/BnaA04G0238100ZS/BnaC03G0044600ZS/BnaC03G0024000ZS/BnaA03G0045600ZS/BnaA06G0192100ZS/BnaA02G0409900ZS/BnaC07G0509400ZS/BnaC05G0097600ZS/BnaC01G0005000ZS/BnaA03G0266500ZS/BnaC08G0220600ZS/BnaC09G0462200ZS/BnaC01G0349700ZS/BnaA03G0018900ZS/BnaA09G0484900ZS/BnaC07G0150100ZS/BnaA06G0297500ZS/BnaA07G0324100ZS/BnaA02G0069700ZS/BnaA01G0…	BnaC01G0432500ZS/BnaA03G0531700ZS/BnaC09G0516200ZS/BnaA02G0057200ZS/BnaA04G0238100ZS/BnaC03G0044600ZS/BnaC03G0024000ZS/BnaA03G0045600ZS/BnaA06G0192100ZS/BnaA02G0409900ZS/BnaC07G0509400ZS/BnaC05G0097600ZS/BnaC01G0005000ZS/BnaA03G0266500ZS/BnaC08G0220600ZS/BnaC09G0462200ZS/BnaC01G0349700ZS/BnaA03G0018900ZS/BnaA09G0484900ZS/BnaC07G0150100ZS/BnaA06G0297500ZS/BnaA07G0324100ZS/BnaA02G0069700ZS/BnaA01G0…	64
MF	GO:0008236	serine-type peptidase activity	68/2788	347/38940	2.67e-14	2.21e-12	BnaA09G0002500ZS/BnaA10G0260700ZS/BnaA02G0095500ZS/BnaC03G0602500ZS/BnaA02G0095400ZS/BnaA02G0390100ZS/BnaC07G0493400ZS/BnaA02G0013400ZS/BnaA10G0088200ZS/BnaC04G0134400ZS/BnaA06G0187100ZS/BnaC01G0442200ZS/BnaC09G0568500ZS/BnaC04G0455900ZS/BnaA03G0514500ZS/BnaA10G0001700ZS/BnaC01G0086400ZS/BnaA10G0254700ZS/BnaC03G0758800ZS/BnaC01G0077400ZS/BnaA04G0160600ZS/BnaA01G0072900ZS/BnaC05G0462600ZS/BnaC04G0…	BnaA09G0002500ZS/BnaA10G0260700ZS/BnaA02G0095500ZS/BnaC03G0602500ZS/BnaA02G0095400ZS/BnaA02G0390100ZS/BnaC07G0493400ZS/BnaA02G0013400ZS/BnaA10G0088200ZS/BnaC04G0134400ZS/BnaA06G0187100ZS/BnaC01G0442200ZS/BnaC09G0568500ZS/BnaC04G0455900ZS/BnaA03G0514500ZS/BnaA10G0001700ZS/BnaC01G0086400ZS/BnaA10G0254700ZS/BnaC03G0758800ZS/BnaC01G0077400ZS/BnaA04G0160600ZS/BnaA01G0072900ZS/BnaC05G0462600ZS/BnaC04G0…	68
MF	GO:0017171	serine hydrolase activity	68/2788	347/38940	2.67e-14	2.21e-12	BnaA09G0002500ZS/BnaA10G0260700ZS/BnaA02G0095500ZS/BnaC03G0602500ZS/BnaA02G0095400ZS/BnaA02G0390100ZS/BnaC07G0493400ZS/BnaA02G0013400ZS/BnaA10G0088200ZS/BnaC04G0134400ZS/BnaA06G0187100ZS/BnaC01G0442200ZS/BnaC09G0568500ZS/BnaC04G0455900ZS/BnaA03G0514500ZS/BnaA10G0001700ZS/BnaC01G0086400ZS/BnaA10G0254700ZS/BnaC03G0758800ZS/BnaC01G0077400ZS/BnaA04G0160600ZS/BnaA01G0072900ZS/BnaC05G0462600ZS/BnaC04G0…	BnaA09G0002500ZS/BnaA10G0260700ZS/BnaA02G0095500ZS/BnaC03G0602500ZS/BnaA02G0095400ZS/BnaA02G0390100ZS/BnaC07G0493400ZS/BnaA02G0013400ZS/BnaA10G0088200ZS/BnaC04G0134400ZS/BnaA06G0187100ZS/BnaC01G0442200ZS/BnaC09G0568500ZS/BnaC04G0455900ZS/BnaA03G0514500ZS/BnaA10G0001700ZS/BnaC01G0086400ZS/BnaA10G0254700ZS/BnaC03G0758800ZS/BnaC01G0077400ZS/BnaA04G0160600ZS/BnaA01G0072900ZS/BnaC05G0462600ZS/BnaC04G0…	68
MF	GO:0008375	acetylglucosaminyltransferase activity	37/2788	143/38940	4.41e-12	2.33e-10	BnaC01G0432500ZS/BnaC09G0516200ZS/BnaA02G0057200ZS/BnaA03G0045600ZS/BnaA06G0192100ZS/BnaC05G0097600ZS/BnaA03G0266500ZS/BnaC08G0220600ZS/BnaC01G0349700ZS/BnaA09G0484900ZS/BnaA01G0407600ZS/BnaC04G0090600ZS/BnaA10G0214400ZS/BnaC03G0052800ZS/BnaC04G0348900ZS/BnaC01G0074800ZS/BnaC06G0297200ZS/BnaA07G0172300ZS/BnaC03G0480100ZS/BnaA01G0285600ZS/BnaA04G0061100ZS/BnaA10G0233300ZS/BnaC07G0550100ZS/BnaA06G0…	BnaC01G0432500ZS/BnaC09G0516200ZS/BnaA02G0057200ZS/BnaA03G0045600ZS/BnaA06G0192100ZS/BnaC05G0097600ZS/BnaA03G0266500ZS/BnaC08G0220600ZS/BnaC01G0349700ZS/BnaA09G0484900ZS/BnaA01G0407600ZS/BnaC04G0090600ZS/BnaA10G0214400ZS/BnaC03G0052800ZS/BnaC04G0348900ZS/BnaC01G0074800ZS/BnaC06G0297200ZS/BnaA07G0172300ZS/BnaC03G0480100ZS/BnaA01G0285600ZS/BnaA04G0061100ZS/BnaA10G0233300ZS/BnaC07G0550100ZS/BnaA06G0…	37
MF	GO:0004559	alpha-mannosidase activity	15/2788	24/38940	4.52e-12	2.33e-10	BnaA06G0388100ZS/BnaC03G0787300ZS/BnaC05G0373500ZS/BnaC07G0299000ZS/BnaA02G0283400ZS/BnaC03G0064500ZS/BnaA09G0101600ZS/BnaA09G0413700ZS/BnaC03G0661300ZS/BnaA06G0023400ZS/BnaA02G0283500ZS/BnaA08G0206800ZS/BnaA09G0429600ZS/BnaA03G0056100ZS/BnaA05G0346300ZS	BnaA06G0388100ZS/BnaC03G0787300ZS/BnaC05G0373500ZS/BnaC07G0299000ZS/BnaA02G0283400ZS/BnaC03G0064500ZS/BnaA09G0101600ZS/BnaA09G0413700ZS/BnaC03G0661300ZS/BnaA06G0023400ZS/BnaA02G0283500ZS/BnaA08G0206800ZS/BnaA09G0429600ZS/BnaA03G0056100ZS/BnaA05G0346300ZS	15
MF	GO:0015923	mannosidase activity	15/2788	24/38940	4.52e-12	2.33e-10	BnaA06G0388100ZS/BnaC03G0787300ZS/BnaC05G0373500ZS/BnaC07G0299000ZS/BnaA02G0283400ZS/BnaC03G0064500ZS/BnaA09G0101600ZS/BnaA09G0413700ZS/BnaC03G0661300ZS/BnaA06G0023400ZS/BnaA02G0283500ZS/BnaA08G0206800ZS/BnaA09G0429600ZS/BnaA03G0056100ZS/BnaA05G0346300ZS	BnaA06G0388100ZS/BnaC03G0787300ZS/BnaC05G0373500ZS/BnaC07G0299000ZS/BnaA02G0283400ZS/BnaC03G0064500ZS/BnaA09G0101600ZS/BnaA09G0413700ZS/BnaC03G0661300ZS/BnaA06G0023400ZS/BnaA02G0283500ZS/BnaA08G0206800ZS/BnaA09G0429600ZS/BnaA03G0056100ZS/BnaA05G0346300ZS	15
MF	GO:0004190	aspartic-type endopeptidase activity	17/2788	33/38940	1.25e-11	5.17e-10	BnaA09G0148500ZS/BnaC05G0005500ZS/BnaC04G0039100ZS/BnaA03G0536700ZS/BnaA01G0045500ZS/BnaA02G0326000ZS/BnaA10G0003600ZS/BnaA05G0036100ZS/BnaA09G0717600ZS/BnaA06G0399700ZS/BnaA05G0137300ZS/BnaC07G0513500ZS/BnaC09G0259800ZS/BnaC01G0051800ZS/BnaA09G0223100ZS/BnaC04G0181300ZS/BnaC09G0161800ZS	BnaA09G0148500ZS/BnaC05G0005500ZS/BnaC04G0039100ZS/BnaA03G0536700ZS/BnaA01G0045500ZS/BnaA02G0326000ZS/BnaA10G0003600ZS/BnaA05G0036100ZS/BnaA09G0717600ZS/BnaA06G0399700ZS/BnaA05G0137300ZS/BnaC07G0513500ZS/BnaC09G0259800ZS/BnaC01G0051800ZS/BnaA09G0223100ZS/BnaC04G0181300ZS/BnaC09G0161800ZS	17
MF	GO:0070001	aspartic-type peptidase activity	17/2788	33/38940	1.25e-11	5.17e-10	BnaA09G0148500ZS/BnaC05G0005500ZS/BnaC04G0039100ZS/BnaA03G0536700ZS/BnaA01G0045500ZS/BnaA02G0326000ZS/BnaA10G0003600ZS/BnaA05G0036100ZS/BnaA09G0717600ZS/BnaA06G0399700ZS/BnaA05G0137300ZS/BnaC07G0513500ZS/BnaC09G0259800ZS/BnaC01G0051800ZS/BnaA09G0223100ZS/BnaC04G0181300ZS/BnaC09G0161800ZS	BnaA09G0148500ZS/BnaC05G0005500ZS/BnaC04G0039100ZS/BnaA03G0536700ZS/BnaA01G0045500ZS/BnaA02G0326000ZS/BnaA10G0003600ZS/BnaA05G0036100ZS/BnaA09G0717600ZS/BnaA06G0399700ZS/BnaA05G0137300ZS/BnaC07G0513500ZS/BnaC09G0259800ZS/BnaC01G0051800ZS/BnaA09G0223100ZS/BnaC04G0181300ZS/BnaC09G0161800ZS	17
MF	GO:0008378	galactosyltransferase activity	23/2788	62/38940	1.62e-11	6.09e-10	BnaA01G0056200ZS/BnaC05G0288100ZS/BnaA01G0112900ZS/Bnascaffold0026G0061400ZS/BnaC01G0487300ZS/BnaA02G0139700ZS/BnaA08G0169100ZS/BnaC07G0165700ZS/BnaC06G0127700ZS/BnaA05G0117200ZS/BnaC07G0169000ZS/BnaC03G0551700ZS/BnaC04G0146700ZS/BnaA10G0098300ZS/Bnascaffold0027G0048000ZS/BnaC06G0275600ZS/BnaC03G0623400ZS/BnaA09G0446100ZS/BnaA06G0279200ZS/BnaC03G0408800ZS/BnaC06G0435100ZS/BnaC05G0035200ZS/BnaA07G…	BnaA01G0056200ZS/BnaC05G0288100ZS/BnaA01G0112900ZS/Bnascaffold0026G0061400ZS/BnaC01G0487300ZS/BnaA02G0139700ZS/BnaA08G0169100ZS/BnaC07G0165700ZS/BnaC06G0127700ZS/BnaA05G0117200ZS/BnaC07G0169000ZS/BnaC03G0551700ZS/BnaC04G0146700ZS/BnaA10G0098300ZS/Bnascaffold0027G0048000ZS/BnaC06G0275600ZS/BnaC03G0623400ZS/BnaA09G0446100ZS/BnaA06G0279200ZS/BnaC03G0408800ZS/BnaC06G0435100ZS/BnaC05G0035200ZS/BnaA07G…	23
MF	GO:0030246	carbohydrate binding	68/2788	416/38940	1.51e-10	5.19e-09	BnaC09G0155100ZS/BnaA09G0143400ZS/BnaC01G0195300ZS/BnaA02G0141500ZS/BnaC09G0010200ZS/BnaA07G0162400ZS/BnaC04G0196900ZS/BnaC05G0466000ZS/BnaC08G0339300ZS/BnaC06G0311300ZS/BnaA09G0499300ZS/BnaC06G0074000ZS/BnaA01G0112900ZS/BnaC01G0408500ZS/BnaA06G0388100ZS/BnaC01G0487300ZS/BnaC03G0305000ZS/BnaC03G0274600ZS/BnaC06G0350800ZS/BnaC09G0274000ZS/BnaC04G0322800ZS/BnaA02G0006300ZS/BnaC03G0211800ZS/BnaC04G0…	BnaC09G0155100ZS/BnaA09G0143400ZS/BnaC01G0195300ZS/BnaA02G0141500ZS/BnaC09G0010200ZS/BnaA07G0162400ZS/BnaC04G0196900ZS/BnaC05G0466000ZS/BnaC08G0339300ZS/BnaC06G0311300ZS/BnaA09G0499300ZS/BnaC06G0074000ZS/BnaA01G0112900ZS/BnaC01G0408500ZS/BnaA06G0388100ZS/BnaC01G0487300ZS/BnaC03G0305000ZS/BnaC03G0274600ZS/BnaC06G0350800ZS/BnaC09G0274000ZS/BnaC04G0322800ZS/BnaA02G0006300ZS/BnaC03G0211800ZS/BnaC04G0…	68
MF	GO:0004175	endopeptidase activity	69/2788	427/38940	1.86e-10	5.9e-09	BnaA09G0002500ZS/BnaA10G0260700ZS/BnaC07G0493400ZS/BnaA02G0013400ZS/Bnascaffold0026G0060900ZS/BnaA10G0088200ZS/BnaC01G0442200ZS/Bnascaffold0026G0061000ZS/BnaA03G0514500ZS/BnaA10G0001700ZS/BnaA06G0009500ZS/BnaC03G0519500ZS/BnaC01G0086400ZS/BnaA01G0072900ZS/BnaA09G0148500ZS/BnaC05G0462600ZS/BnaA02G0036700ZS/BnaA07G0014200ZS/BnaC05G0005500ZS/BnaC09G0003800ZS/BnaA09G0008100ZS/BnaC04G0039100ZS/BnaC04G…	BnaA09G0002500ZS/BnaA10G0260700ZS/BnaC07G0493400ZS/BnaA02G0013400ZS/Bnascaffold0026G0060900ZS/BnaA10G0088200ZS/BnaC01G0442200ZS/Bnascaffold0026G0061000ZS/BnaA03G0514500ZS/BnaA10G0001700ZS/BnaA06G0009500ZS/BnaC03G0519500ZS/BnaC01G0086400ZS/BnaA01G0072900ZS/BnaA09G0148500ZS/BnaC05G0462600ZS/BnaA02G0036700ZS/BnaA07G0014200ZS/BnaC05G0005500ZS/BnaC09G0003800ZS/BnaA09G0008100ZS/BnaC04G0039100ZS/BnaC04G…	69
MF	GO:0022890	inorganic cation transmembrane transporter activity	73/2788	487/38940	1.73e-09	5.11e-08	BnaC08G0041800ZS/BnaC07G0430900ZS/BnaC07G0430800ZS/BnaA09G0599000ZS/BnaC04G0179200ZS/BnaC03G0671700ZS/BnaC09G0427100ZS/BnaA05G0369600ZS/BnaC03G0716600ZS/BnaC06G0248200ZS/BnaA02G0048300ZS/BnaA03G0210300ZS/BnaA03G0549400ZS/BnaC08G0121400ZS/BnaA09G0145100ZS/BnaC01G0169500ZS/BnaA08G0116700ZS/BnaA06G0449900ZS/BnaC05G0169400ZS/BnaA10G0035800ZS/BnaC03G0743600ZS/BnaA02G0196000ZS/BnaC07G0522800ZS/BnaA05G0…	BnaC08G0041800ZS/BnaC07G0430900ZS/BnaC07G0430800ZS/BnaA09G0599000ZS/BnaC04G0179200ZS/BnaC03G0671700ZS/BnaC09G0427100ZS/BnaA05G0369600ZS/BnaC03G0716600ZS/BnaC06G0248200ZS/BnaA02G0048300ZS/BnaA03G0210300ZS/BnaA03G0549400ZS/BnaC08G0121400ZS/BnaA09G0145100ZS/BnaC01G0169500ZS/BnaA08G0116700ZS/BnaA06G0449900ZS/BnaC05G0169400ZS/BnaA10G0035800ZS/BnaC03G0743600ZS/BnaA02G0196000ZS/BnaC07G0522800ZS/BnaA05G0…	73
MF	GO:0009678	hydrogen-translocating pyrophosphatase activity	10/2788	14/38940	2.67e-09	7.35e-08	BnaC08G0234200ZS/BnaA06G0105700ZS/BnaA09G0625800ZS/BnaC05G0130900ZS/BnaA07G0378700ZS/BnaC06G0445500ZS/BnaC08G0483100ZS/BnaA07G0378600ZS/BnaC06G0456800ZS/BnaA02G0233900ZS	BnaC08G0234200ZS/BnaA06G0105700ZS/BnaA09G0625800ZS/BnaC05G0130900ZS/BnaA07G0378700ZS/BnaC06G0445500ZS/BnaC08G0483100ZS/BnaA07G0378600ZS/BnaC06G0456800ZS/BnaA02G0233900ZS	10
MF	GO:0004571	mannosyl-oligosaccharide 1,2-alpha-mannosidase activity	10/2788	16/38940	1.87e-08	4.54e-07	BnaC03G0787300ZS/BnaC05G0373500ZS/BnaA02G0283400ZS/BnaA09G0413700ZS/BnaC03G0661300ZS/BnaA06G0023400ZS/BnaA02G0283500ZS/BnaA08G0206800ZS/BnaA09G0429600ZS/BnaA05G0346300ZS	BnaC03G0787300ZS/BnaC05G0373500ZS/BnaA02G0283400ZS/BnaA09G0413700ZS/BnaC03G0661300ZS/BnaA06G0023400ZS/BnaA02G0283500ZS/BnaA08G0206800ZS/BnaA09G0429600ZS/BnaA05G0346300ZS	10
MF	GO:0015924	mannosyl-oligosaccharide mannosidase activity	10/2788	16/38940	1.87e-08	4.54e-07	BnaC03G0787300ZS/BnaC05G0373500ZS/BnaA02G0283400ZS/BnaA09G0413700ZS/BnaC03G0661300ZS/BnaA06G0023400ZS/BnaA02G0283500ZS/BnaA08G0206800ZS/BnaA09G0429600ZS/BnaA05G0346300ZS	BnaC03G0787300ZS/BnaC05G0373500ZS/BnaA02G0283400ZS/BnaA09G0413700ZS/BnaC03G0661300ZS/BnaA06G0023400ZS/BnaA02G0283500ZS/BnaA08G0206800ZS/BnaA09G0429600ZS/BnaA05G0346300ZS	10
MF	GO:0004185	serine-type carboxypeptidase activity	25/2788	99/38940	2.11e-08	4.85e-07	BnaC03G0602500ZS/BnaA02G0390100ZS/BnaC04G0134400ZS/BnaA06G0187100ZS/BnaC09G0568500ZS/BnaA10G0254700ZS/BnaC03G0758800ZS/BnaC04G0543300ZS/BnaC03G0038300ZS/BnaC03G0483400ZS/BnaC05G0565400ZS/BnaC05G0496800ZS/BnaA04G0180700ZS/BnaA02G0096300ZS/BnaC03G0647800ZS/BnaA08G0216300ZS/BnaC05G0124000ZS/BnaC05G0511600ZS/BnaC09G0561300ZS/BnaA04G0228900ZS/BnaC04G0479900ZS/BnaC04G0394500ZS/BnaA04G0079600ZS/BnaA05G0…	BnaC03G0602500ZS/BnaA02G0390100ZS/BnaC04G0134400ZS/BnaA06G0187100ZS/BnaC09G0568500ZS/BnaA10G0254700ZS/BnaC03G0758800ZS/BnaC04G0543300ZS/BnaC03G0038300ZS/BnaC03G0483400ZS/BnaC05G0565400ZS/BnaC05G0496800ZS/BnaA04G0180700ZS/BnaA02G0096300ZS/BnaC03G0647800ZS/BnaA08G0216300ZS/BnaC05G0124000ZS/BnaC05G0511600ZS/BnaC09G0561300ZS/BnaA04G0228900ZS/BnaC04G0479900ZS/BnaC04G0394500ZS/BnaA04G0079600ZS/BnaA05G0…	25
MF	GO:0004180	carboxypeptidase activity	25/2788	103/38940	4.95e-08	1.07e-06	BnaC03G0602500ZS/BnaA02G0390100ZS/BnaC04G0134400ZS/BnaA06G0187100ZS/BnaC09G0568500ZS/BnaA10G0254700ZS/BnaC03G0758800ZS/BnaC04G0543300ZS/BnaC03G0038300ZS/BnaC03G0483400ZS/BnaC05G0565400ZS/BnaC05G0496800ZS/BnaA04G0180700ZS/BnaA02G0096300ZS/BnaC03G0647800ZS/BnaA08G0216300ZS/BnaC05G0124000ZS/BnaC05G0511600ZS/BnaC09G0561300ZS/BnaA04G0228900ZS/BnaC04G0479900ZS/BnaC04G0394500ZS/BnaA04G0079600ZS/BnaA05G0…	BnaC03G0602500ZS/BnaA02G0390100ZS/BnaC04G0134400ZS/BnaA06G0187100ZS/BnaC09G0568500ZS/BnaA10G0254700ZS/BnaC03G0758800ZS/BnaC04G0543300ZS/BnaC03G0038300ZS/BnaC03G0483400ZS/BnaC05G0565400ZS/BnaC05G0496800ZS/BnaA04G0180700ZS/BnaA02G0096300ZS/BnaC03G0647800ZS/BnaA08G0216300ZS/BnaC05G0124000ZS/BnaC05G0511600ZS/BnaC09G0561300ZS/BnaA04G0228900ZS/BnaC04G0479900ZS/BnaC04G0394500ZS/BnaA04G0079600ZS/BnaA05G0…	25
MF	GO:0015077	monovalent inorganic cation transmembrane transporter activity	53/2788	341/38940	8.46e-08	1.75e-06	BnaC08G0041800ZS/BnaC07G0430900ZS/BnaC07G0430800ZS/BnaA09G0599000ZS/BnaC03G0671700ZS/BnaC03G0716600ZS/BnaC06G0248200ZS/BnaA02G0048300ZS/BnaA03G0210300ZS/BnaA03G0549400ZS/BnaA09G0145100ZS/BnaC01G0169500ZS/BnaA08G0116700ZS/BnaA06G0449900ZS/BnaC05G0169400ZS/BnaC03G0743600ZS/BnaC07G0522800ZS/BnaC03G0526700ZS/BnaC01G0040800ZS/BnaA08G0133400ZS/BnaA03G0589200ZS/BnaA07G0136700ZS/BnaC08G0452800ZS/BnaA01G0…	BnaC08G0041800ZS/BnaC07G0430900ZS/BnaC07G0430800ZS/BnaA09G0599000ZS/BnaC03G0671700ZS/BnaC03G0716600ZS/BnaC06G0248200ZS/BnaA02G0048300ZS/BnaA03G0210300ZS/BnaA03G0549400ZS/BnaA09G0145100ZS/BnaC01G0169500ZS/BnaA08G0116700ZS/BnaA06G0449900ZS/BnaC05G0169400ZS/BnaC03G0743600ZS/BnaC07G0522800ZS/BnaC03G0526700ZS/BnaC01G0040800ZS/BnaA08G0133400ZS/BnaA03G0589200ZS/BnaA07G0136700ZS/BnaC08G0452800ZS/BnaA01G0…	53
MF	GO:0070008	serine-type exopeptidase activity	25/2788	116/38940	5.71e-07	1.12e-05	BnaC03G0602500ZS/BnaA02G0390100ZS/BnaC04G0134400ZS/BnaA06G0187100ZS/BnaC09G0568500ZS/BnaA10G0254700ZS/BnaC03G0758800ZS/BnaC04G0543300ZS/BnaC03G0038300ZS/BnaC03G0483400ZS/BnaC05G0565400ZS/BnaC05G0496800ZS/BnaA04G0180700ZS/BnaA02G0096300ZS/BnaC03G0647800ZS/BnaA08G0216300ZS/BnaC05G0124000ZS/BnaC05G0511600ZS/BnaC09G0561300ZS/BnaA04G0228900ZS/BnaC04G0479900ZS/BnaC04G0394500ZS/BnaA04G0079600ZS/BnaA05G0…	BnaC03G0602500ZS/BnaA02G0390100ZS/BnaC04G0134400ZS/BnaA06G0187100ZS/BnaC09G0568500ZS/BnaA10G0254700ZS/BnaC03G0758800ZS/BnaC04G0543300ZS/BnaC03G0038300ZS/BnaC03G0483400ZS/BnaC05G0565400ZS/BnaC05G0496800ZS/BnaA04G0180700ZS/BnaA02G0096300ZS/BnaC03G0647800ZS/BnaA08G0216300ZS/BnaC05G0124000ZS/BnaC05G0511600ZS/BnaC09G0561300ZS/BnaA04G0228900ZS/BnaC04G0479900ZS/BnaC04G0394500ZS/BnaA04G0079600ZS/BnaA05G0…	25
MF	GO:0004650	polygalacturonase activity	34/2788	190/38940	6.61e-07	1.24e-05	BnaC01G0166500ZS/BnaA03G0476000ZS/BnaC05G0085100ZS/BnaA03G0347300ZS/BnaC06G0025600ZS/BnaA02G0365900ZS/BnaC08G0411200ZS/BnaC03G0419000ZS/BnaC05G0433100ZS/BnaA03G0472800ZS/BnaA07G0225300ZS/BnaC05G0443300ZS/BnaA09G0451700ZS/BnaC07G0454300ZS/BnaC08G0404600ZS/BnaA06G0068800ZS/BnaA07G0117000ZS/BnaA05G0388200ZS/BnaC08G0276200ZS/BnaA02G0277500ZS/BnaA06G0042800ZS/BnaC07G0450600ZS/BnaC05G0206700ZS/BnaA07G0…	BnaC01G0166500ZS/BnaA03G0476000ZS/BnaC05G0085100ZS/BnaA03G0347300ZS/BnaC06G0025600ZS/BnaA02G0365900ZS/BnaC08G0411200ZS/BnaC03G0419000ZS/BnaC05G0433100ZS/BnaA03G0472800ZS/BnaA07G0225300ZS/BnaC05G0443300ZS/BnaA09G0451700ZS/BnaC07G0454300ZS/BnaC08G0404600ZS/BnaA06G0068800ZS/BnaA07G0117000ZS/BnaA05G0388200ZS/BnaC08G0276200ZS/BnaA02G0277500ZS/BnaA06G0042800ZS/BnaC07G0450600ZS/BnaC05G0206700ZS/BnaA07G0…	34
MF	GO:0003993	acid phosphatase activity	19/2788	74/38940	7.69e-07	1.38e-05	BnaC01G0183500ZS/BnaC09G0110600ZS/BnaC08G0523300ZS/BnaA02G0327600ZS/BnaC04G0471800ZS/BnaC05G0385600ZS/BnaC01G0495700ZS/BnaA01G0144500ZS/BnaA03G0157600ZS/BnaA08G0274100ZS/BnaC05G0076600ZS/BnaA04G0174000ZS/BnaC08G0225500ZS/BnaC08G0070400ZS/BnaA09G0637700ZS/BnaC08G0496500ZS/BnaC08G0495300ZS/BnaA09G0639100ZS/BnaC08G0112200ZS	BnaC01G0183500ZS/BnaC09G0110600ZS/BnaC08G0523300ZS/BnaA02G0327600ZS/BnaC04G0471800ZS/BnaC05G0385600ZS/BnaC01G0495700ZS/BnaA01G0144500ZS/BnaA03G0157600ZS/BnaA08G0274100ZS/BnaC05G0076600ZS/BnaA04G0174000ZS/BnaC08G0225500ZS/BnaC08G0070400ZS/BnaA09G0637700ZS/BnaC08G0496500ZS/BnaC08G0495300ZS/BnaA09G0639100ZS/BnaC08G0112200ZS	19
MF	GO:0004857	enzyme inhibitor activity	58/2788	418/38940	1.07e-06	1.83e-05	BnaC09G0009300ZS/BnaA02G0139500ZS/BnaC01G0473100ZS/BnaA09G0024600ZS/BnaC08G0295300ZS/BnaC05G0431200ZS/BnaA09G0538700ZS/BnaA05G0050700ZS/BnaC06G0158300ZS/BnaC06G0081100ZS/BnaC08G0231500ZS/BnaA06G0268300ZS/BnaC04G0591200ZS/BnaA09G0454800ZS/BnaA09G0078300ZS/BnaC03G0564900ZS/BnaA03G0484900ZS/BnaC08G0386000ZS/BnaA06G0043900ZS/BnaA03G0219900ZS/BnaC01G0278800ZS/BnaA07G0168500ZS/BnaC02G0531800ZS/BnaA09G0…	BnaC09G0009300ZS/BnaA02G0139500ZS/BnaC01G0473100ZS/BnaA09G0024600ZS/BnaC08G0295300ZS/BnaC05G0431200ZS/BnaA09G0538700ZS/BnaA05G0050700ZS/BnaC06G0158300ZS/BnaC06G0081100ZS/BnaC08G0231500ZS/BnaA06G0268300ZS/BnaC04G0591200ZS/BnaA09G0454800ZS/BnaA09G0078300ZS/BnaC03G0564900ZS/BnaA03G0484900ZS/BnaC08G0386000ZS/BnaA06G0043900ZS/BnaA03G0219900ZS/BnaC01G0278800ZS/BnaA07G0168500ZS/BnaC02G0531800ZS/BnaA09G0…	58
MF	GO:0005507	copper ion binding	32/2788	183/38940	2.33e-06	3.85e-05	BnaA02G0011500ZS/BnaA10G0154200ZS/BnaA07G0358400ZS/BnaC06G0421700ZS/BnaA02G0005900ZS/BnaA04G0293500ZS/BnaA09G0097200ZS/BnaA07G0144300ZS/BnaA10G0292300ZS/BnaA02G0261500ZS/BnaA02G0019400ZS/BnaC05G0201800ZS/BnaA02G0100800ZS/BnaC09G0611700ZS/BnaC09G0592600ZS/BnaA02G0219800ZS/BnaC09G0096100ZS/BnaC04G0085100ZS/BnaC09G0434400ZS/BnaA01G0121100ZS/BnaA02G0263300ZS/BnaC06G0377900ZS/BnaA05G0074200ZS/BnaC03G0…	BnaA02G0011500ZS/BnaA10G0154200ZS/BnaA07G0358400ZS/BnaC06G0421700ZS/BnaA02G0005900ZS/BnaA04G0293500ZS/BnaA09G0097200ZS/BnaA07G0144300ZS/BnaA10G0292300ZS/BnaA02G0261500ZS/BnaA02G0019400ZS/BnaC05G0201800ZS/BnaA02G0100800ZS/BnaC09G0611700ZS/BnaC09G0592600ZS/BnaA02G0219800ZS/BnaC09G0096100ZS/BnaC04G0085100ZS/BnaC09G0434400ZS/BnaA01G0121100ZS/BnaA02G0263300ZS/BnaC06G0377900ZS/BnaA05G0074200ZS/BnaC03G0…	32
MF	GO:0015078	proton transmembrane transporter activity	43/2788	295/38940	7.24e-06	0.000114976	BnaA09G0599000ZS/BnaC03G0671700ZS/BnaC06G0248200ZS/BnaA02G0048300ZS/BnaA03G0210300ZS/BnaA03G0549400ZS/BnaA09G0145100ZS/BnaA06G0449900ZS/BnaC05G0169400ZS/BnaC03G0743600ZS/BnaC07G0522800ZS/BnaC03G0526700ZS/BnaC01G0040800ZS/BnaA08G0133400ZS/BnaA03G0589200ZS/BnaA07G0136700ZS/BnaC08G0452800ZS/BnaC04G0416800ZS/BnaA05G0478300ZS/BnaA09G0219900ZS/BnaC09G0086500ZS/BnaC07G0547000ZS/BnaC01G0062500ZS/BnaA03G0…	BnaA09G0599000ZS/BnaC03G0671700ZS/BnaC06G0248200ZS/BnaA02G0048300ZS/BnaA03G0210300ZS/BnaA03G0549400ZS/BnaA09G0145100ZS/BnaA06G0449900ZS/BnaC05G0169400ZS/BnaC03G0743600ZS/BnaC07G0522800ZS/BnaC03G0526700ZS/BnaC01G0040800ZS/BnaA08G0133400ZS/BnaA03G0589200ZS/BnaA07G0136700ZS/BnaC08G0452800ZS/BnaC04G0416800ZS/BnaA05G0478300ZS/BnaA09G0219900ZS/BnaC09G0086500ZS/BnaC07G0547000ZS/BnaC01G0062500ZS/BnaA03G0…	43
MF	GO:0004427	inorganic diphosphatase activity	12/2788	38/38940	8.26e-06	0.000126393	BnaC09G0119700ZS/BnaC08G0234200ZS/BnaA06G0105700ZS/BnaA09G0625800ZS/BnaC05G0130900ZS/BnaA07G0378700ZS/BnaC09G0002400ZS/BnaC06G0445500ZS/BnaC08G0483100ZS/BnaA07G0378600ZS/BnaC06G0456800ZS/BnaA02G0233900ZS	BnaC09G0119700ZS/BnaC08G0234200ZS/BnaA06G0105700ZS/BnaA09G0625800ZS/BnaC05G0130900ZS/BnaA07G0378700ZS/BnaC09G0002400ZS/BnaC06G0445500ZS/BnaC08G0483100ZS/BnaA07G0378600ZS/BnaC06G0456800ZS/BnaA02G0233900ZS	12
MF	GO:0004252	serine-type endopeptidase activity	33/2788	204/38940	9.21e-06	0.00013587	BnaA09G0002500ZS/BnaA10G0260700ZS/BnaC07G0493400ZS/BnaA02G0013400ZS/BnaA10G0088200ZS/BnaC01G0442200ZS/BnaA03G0514500ZS/BnaA10G0001700ZS/BnaC01G0086400ZS/BnaA01G0072900ZS/BnaC05G0462600ZS/BnaA07G0014200ZS/BnaA02G0326600ZS/BnaA05G0411200ZS/BnaA04G0052700ZS/BnaA06G0434800ZS/BnaC01G0411800ZS/BnaA03G0491800ZS/BnaA03G0084100ZS/BnaC05G0459700ZS/BnaA03G0547200ZS/BnaC05G0003800ZS/BnaA03G0337300ZS/BnaA09G0…	BnaA09G0002500ZS/BnaA10G0260700ZS/BnaC07G0493400ZS/BnaA02G0013400ZS/BnaA10G0088200ZS/BnaC01G0442200ZS/BnaA03G0514500ZS/BnaA10G0001700ZS/BnaC01G0086400ZS/BnaA01G0072900ZS/BnaC05G0462600ZS/BnaA07G0014200ZS/BnaA02G0326600ZS/BnaA05G0411200ZS/BnaA04G0052700ZS/BnaA06G0434800ZS/BnaC01G0411800ZS/BnaA03G0491800ZS/BnaA03G0084100ZS/BnaC05G0459700ZS/BnaA03G0547200ZS/BnaC05G0003800ZS/BnaA03G0337300ZS/BnaA09G0…	33
MF	GO:0008509	anion transmembrane transporter activity	25/2788	135/38940	1.02e-05	0.000141626	BnaA07G0175300ZS/BnaA09G0001800ZS/BnaA03G0422700ZS/BnaC07G0435600ZS/BnaA09G0027400ZS/BnaC09G0150200ZS/BnaA09G0140600ZS/BnaC03G0564500ZS/BnaC03G0287600ZS/BnaC07G0396100ZS/BnaC08G0424800ZS/BnaA06G0342300ZS/BnaA06G0385200ZS/BnaC05G0467000ZS/BnaC09G0593400ZS/BnaA03G0243100ZS/BnaA05G0414900ZS/BnaC04G0373700ZS/BnaC01G0425700ZS/BnaA02G0153900ZS/BnaC09G0525700ZS/BnaA01G0407400ZS/BnaA09G0483800ZS/BnaC07G0…	BnaA07G0175300ZS/BnaA09G0001800ZS/BnaA03G0422700ZS/BnaC07G0435600ZS/BnaA09G0027400ZS/BnaC09G0150200ZS/BnaA09G0140600ZS/BnaC03G0564500ZS/BnaC03G0287600ZS/BnaC07G0396100ZS/BnaC08G0424800ZS/BnaA06G0342300ZS/BnaA06G0385200ZS/BnaC05G0467000ZS/BnaC09G0593400ZS/BnaA03G0243100ZS/BnaA05G0414900ZS/BnaC04G0373700ZS/BnaC01G0425700ZS/BnaA02G0153900ZS/BnaC09G0525700ZS/BnaA01G0407400ZS/BnaA09G0483800ZS/BnaC07G0…	25
MF	GO:0004576	oligosaccharyl transferase activity	9/2788	22/38940	1.03e-05	0.000141626	BnaA02G0317300ZS/BnaC09G0466700ZS/BnaC06G0102800ZS/BnaA03G0298400ZS/BnaA06G0408000ZS/BnaC06G0424000ZS/BnaA07G0360500ZS/BnaC07G0270900ZS/BnaC06G0423900ZS	BnaA02G0317300ZS/BnaC09G0466700ZS/BnaC06G0102800ZS/BnaA03G0298400ZS/BnaA06G0408000ZS/BnaC06G0424000ZS/BnaA07G0360500ZS/BnaC07G0270900ZS/BnaC06G0423900ZS	9
MF	GO:0008238	exopeptidase activity	26/2788	145/38940	1.25e-05	0.000166816	BnaA01G0077100ZS/BnaC03G0602500ZS/BnaA02G0390100ZS/BnaC04G0134400ZS/BnaA06G0187100ZS/BnaC09G0568500ZS/BnaA10G0254700ZS/BnaC03G0758800ZS/BnaC04G0543300ZS/BnaC03G0038300ZS/BnaC03G0483400ZS/BnaC05G0565400ZS/BnaC05G0496800ZS/BnaA04G0180700ZS/BnaA02G0096300ZS/BnaC03G0647800ZS/BnaA08G0216300ZS/BnaC05G0124000ZS/BnaC05G0511600ZS/BnaC09G0561300ZS/BnaA04G0228900ZS/BnaC04G0479900ZS/BnaC04G0394500ZS/BnaA04G0…	BnaA01G0077100ZS/BnaC03G0602500ZS/BnaA02G0390100ZS/BnaC04G0134400ZS/BnaA06G0187100ZS/BnaC09G0568500ZS/BnaA10G0254700ZS/BnaC03G0758800ZS/BnaC04G0543300ZS/BnaC03G0038300ZS/BnaC03G0483400ZS/BnaC05G0565400ZS/BnaC05G0496800ZS/BnaA04G0180700ZS/BnaA02G0096300ZS/BnaC03G0647800ZS/BnaA08G0216300ZS/BnaC05G0124000ZS/BnaC05G0511600ZS/BnaC09G0561300ZS/BnaA04G0228900ZS/BnaC04G0479900ZS/BnaC04G0394500ZS/BnaA04G0…	26
MF	GO:0030599	pectinesterase activity	35/2788	237/38940	3.72e-05	0.00048016	BnaC09G0009300ZS/BnaA02G0139500ZS/BnaC01G0473100ZS/BnaA09G0024600ZS/BnaC08G0295300ZS/BnaA09G0538700ZS/BnaA05G0050700ZS/BnaC06G0081100ZS/BnaA06G0268300ZS/BnaC04G0591200ZS/BnaC03G0564900ZS/BnaC08G0386000ZS/BnaA03G0219900ZS/BnaC01G0278800ZS/BnaA06G0160900ZS/BnaC06G0134100ZS/BnaC03G0258900ZS/BnaC05G0015800ZS/BnaC09G0596400ZS/BnaA06G0009600ZS/BnaA02G0081500ZS/BnaA01G0377400ZS/BnaC09G0355200ZS/BnaA01G0…	BnaC09G0009300ZS/BnaA02G0139500ZS/BnaC01G0473100ZS/BnaA09G0024600ZS/BnaC08G0295300ZS/BnaA09G0538700ZS/BnaA05G0050700ZS/BnaC06G0081100ZS/BnaA06G0268300ZS/BnaC04G0591200ZS/BnaC03G0564900ZS/BnaC08G0386000ZS/BnaA03G0219900ZS/BnaC01G0278800ZS/BnaA06G0160900ZS/BnaC06G0134100ZS/BnaC03G0258900ZS/BnaC05G0015800ZS/BnaC09G0596400ZS/BnaA06G0009600ZS/BnaA02G0081500ZS/BnaA01G0377400ZS/BnaC09G0355200ZS/BnaA01G0…	35
MF	GO:0046873	metal ion transmembrane transporter activity	30/2788	192/38940	4.49e-05	0.000562361	BnaC08G0041800ZS/BnaC07G0430900ZS/BnaC07G0430800ZS/BnaC04G0179200ZS/BnaC09G0427100ZS/BnaA05G0369600ZS/BnaC03G0716600ZS/BnaC08G0121400ZS/BnaC01G0169500ZS/BnaA08G0116700ZS/BnaA10G0035800ZS/BnaA02G0196000ZS/BnaA05G0451900ZS/BnaA02G0087000ZS/BnaA01G0044100ZS/BnaC06G0344500ZS/BnaA07G0329100ZS/BnaA03G0144800ZS/BnaC06G0385200ZS/BnaA10G0172200ZS/BnaA07G0298500ZS/BnaC03G0670400ZS/BnaC05G0378200ZS/BnaC01G0…	BnaC08G0041800ZS/BnaC07G0430900ZS/BnaC07G0430800ZS/BnaC04G0179200ZS/BnaC09G0427100ZS/BnaA05G0369600ZS/BnaC03G0716600ZS/BnaC08G0121400ZS/BnaC01G0169500ZS/BnaA08G0116700ZS/BnaA10G0035800ZS/BnaA02G0196000ZS/BnaA05G0451900ZS/BnaA02G0087000ZS/BnaA01G0044100ZS/BnaC06G0344500ZS/BnaA07G0329100ZS/BnaA03G0144800ZS/BnaC06G0385200ZS/BnaA10G0172200ZS/BnaA07G0298500ZS/BnaC03G0670400ZS/BnaC05G0378200ZS/BnaC01G0…	30
MF	GO:0015103	inorganic anion transmembrane transporter activity	16/2788	73/38940	4.77e-05	0.000579455	BnaA07G0175300ZS/BnaA03G0422700ZS/BnaA09G0027400ZS/BnaC03G0564500ZS/BnaC03G0287600ZS/BnaC07G0396100ZS/BnaC08G0424800ZS/BnaA06G0342300ZS/BnaA06G0385200ZS/BnaA03G0243100ZS/BnaC01G0425700ZS/BnaA02G0153900ZS/BnaC09G0525700ZS/BnaA09G0483800ZS/BnaC07G0175700ZS/BnaC04G0425700ZS	BnaA07G0175300ZS/BnaA03G0422700ZS/BnaA09G0027400ZS/BnaC03G0564500ZS/BnaC03G0287600ZS/BnaC07G0396100ZS/BnaC08G0424800ZS/BnaA06G0342300ZS/BnaA06G0385200ZS/BnaA03G0243100ZS/BnaC01G0425700ZS/BnaA02G0153900ZS/BnaC09G0525700ZS/BnaA09G0483800ZS/BnaC07G0175700ZS/BnaC04G0425700ZS	16
MF	GO:0004579	dolichyl-diphosphooligosaccharide-protein glycotransferase activity	6/2788	12/38940	8.49e-05	0.0010015	BnaA02G0317300ZS/BnaA06G0408000ZS/BnaC06G0424000ZS/BnaA07G0360500ZS/BnaC07G0270900ZS/BnaC06G0423900ZS	BnaA02G0317300ZS/BnaA06G0408000ZS/BnaC06G0424000ZS/BnaA07G0360500ZS/BnaC07G0270900ZS/BnaC06G0423900ZS	6
MF	GO:0015018	galactosylgalactosylxylosylprotein 3-beta-glucuronosyltransferase activity	6/2788	13/38940	0.000148047	0.00165253	BnaA04G0238100ZS/BnaC07G0150100ZS/BnaC04G0094600ZS/BnaC03G0645100ZS/BnaA05G0081700ZS/BnaA01G0016400ZS	BnaA04G0238100ZS/BnaC07G0150100ZS/BnaC04G0094600ZS/BnaC03G0645100ZS/BnaA05G0081700ZS/BnaA01G0016400ZS	6
MF	GO:0015020	glucuronosyltransferase activity	6/2788	13/38940	0.000148047	0.00165253	BnaA04G0238100ZS/BnaC07G0150100ZS/BnaC04G0094600ZS/BnaC03G0645100ZS/BnaA05G0081700ZS/BnaA01G0016400ZS	BnaA04G0238100ZS/BnaC07G0150100ZS/BnaC04G0094600ZS/BnaC03G0645100ZS/BnaA05G0081700ZS/BnaA01G0016400ZS	6
MF	GO:0140103	catalytic activity, acting on a glycoprotein	9/2788	31/38940	0.000231145	0.00251218	BnaC03G0298300ZS/BnaC01G0039300ZS/BnaC05G0097600ZS/BnaC08G0220600ZS/BnaC03G0480100ZS/BnaC09G0104600ZS/BnaA09G0103800ZS/BnaA08G0276400ZS/BnaC06G0317200ZS	BnaC03G0298300ZS/BnaC01G0039300ZS/BnaC05G0097600ZS/BnaC08G0220600ZS/BnaC03G0480100ZS/BnaC09G0104600ZS/BnaA09G0103800ZS/BnaA08G0276400ZS/BnaC06G0317200ZS	9
MF	GO:0005216	ion channel activity	23/2788	148/38940	0.000356752	0.00350806	BnaA07G0175300ZS/BnaA02G0114400ZS/BnaC01G0151500ZS/BnaA01G0122400ZS/BnaC08G0435900ZS/BnaA03G0265200ZS/BnaC09G0018600ZS/BnaA03G0519600ZS/BnaC03G0287600ZS/BnaA06G0342300ZS/BnaC08G0082900ZS/BnaA06G0385200ZS/BnaA03G0243100ZS/BnaA03G0155900ZS/BnaC04G0453600ZS/BnaA02G0153900ZS/BnaC09G0509600ZS/BnaC01G0411000ZS/BnaC03G0316800ZS/BnaA10G0105300ZS/BnaA05G0116800ZS/BnaC04G0425700ZS/BnaC04G0199900ZS	BnaA07G0175300ZS/BnaA02G0114400ZS/BnaC01G0151500ZS/BnaA01G0122400ZS/BnaC08G0435900ZS/BnaA03G0265200ZS/BnaC09G0018600ZS/BnaA03G0519600ZS/BnaC03G0287600ZS/BnaA06G0342300ZS/BnaC08G0082900ZS/BnaA06G0385200ZS/BnaA03G0243100ZS/BnaA03G0155900ZS/BnaC04G0453600ZS/BnaA02G0153900ZS/BnaC09G0509600ZS/BnaC01G0411000ZS/BnaC03G0316800ZS/BnaA10G0105300ZS/BnaA05G0116800ZS/BnaC04G0425700ZS/BnaC04G0199900ZS	23
MF	GO:0015267	channel activity	23/2788	148/38940	0.000356752	0.00350806	BnaA07G0175300ZS/BnaA02G0114400ZS/BnaC01G0151500ZS/BnaA01G0122400ZS/BnaC08G0435900ZS/BnaA03G0265200ZS/BnaC09G0018600ZS/BnaA03G0519600ZS/BnaC03G0287600ZS/BnaA06G0342300ZS/BnaC08G0082900ZS/BnaA06G0385200ZS/BnaA03G0243100ZS/BnaA03G0155900ZS/BnaC04G0453600ZS/BnaA02G0153900ZS/BnaC09G0509600ZS/BnaC01G0411000ZS/BnaC03G0316800ZS/BnaA10G0105300ZS/BnaA05G0116800ZS/BnaC04G0425700ZS/BnaC04G0199900ZS	BnaA07G0175300ZS/BnaA02G0114400ZS/BnaC01G0151500ZS/BnaA01G0122400ZS/BnaC08G0435900ZS/BnaA03G0265200ZS/BnaC09G0018600ZS/BnaA03G0519600ZS/BnaC03G0287600ZS/BnaA06G0342300ZS/BnaC08G0082900ZS/BnaA06G0385200ZS/BnaA03G0243100ZS/BnaA03G0155900ZS/BnaC04G0453600ZS/BnaA02G0153900ZS/BnaC09G0509600ZS/BnaC01G0411000ZS/BnaC03G0316800ZS/BnaA10G0105300ZS/BnaA05G0116800ZS/BnaC04G0425700ZS/BnaC04G0199900ZS	23
MF	GO:0022803	passive transmembrane transporter activity	23/2788	148/38940	0.000356752	0.00350806	BnaA07G0175300ZS/BnaA02G0114400ZS/BnaC01G0151500ZS/BnaA01G0122400ZS/BnaC08G0435900ZS/BnaA03G0265200ZS/BnaC09G0018600ZS/BnaA03G0519600ZS/BnaC03G0287600ZS/BnaA06G0342300ZS/BnaC08G0082900ZS/BnaA06G0385200ZS/BnaA03G0243100ZS/BnaA03G0155900ZS/BnaC04G0453600ZS/BnaA02G0153900ZS/BnaC09G0509600ZS/BnaC01G0411000ZS/BnaC03G0316800ZS/BnaA10G0105300ZS/BnaA05G0116800ZS/BnaC04G0425700ZS/BnaC04G0199900ZS	BnaA07G0175300ZS/BnaA02G0114400ZS/BnaC01G0151500ZS/BnaA01G0122400ZS/BnaC08G0435900ZS/BnaA03G0265200ZS/BnaC09G0018600ZS/BnaA03G0519600ZS/BnaC03G0287600ZS/BnaA06G0342300ZS/BnaC08G0082900ZS/BnaA06G0385200ZS/BnaA03G0243100ZS/BnaA03G0155900ZS/BnaC04G0453600ZS/BnaA02G0153900ZS/BnaC09G0509600ZS/BnaC01G0411000ZS/BnaC03G0316800ZS/BnaA10G0105300ZS/BnaA05G0116800ZS/BnaC04G0425700ZS/BnaC04G0199900ZS	23
MF	GO:0022838	substrate-specific channel activity	23/2788	148/38940	0.000356752	0.00350806	BnaA07G0175300ZS/BnaA02G0114400ZS/BnaC01G0151500ZS/BnaA01G0122400ZS/BnaC08G0435900ZS/BnaA03G0265200ZS/BnaC09G0018600ZS/BnaA03G0519600ZS/BnaC03G0287600ZS/BnaA06G0342300ZS/BnaC08G0082900ZS/BnaA06G0385200ZS/BnaA03G0243100ZS/BnaA03G0155900ZS/BnaC04G0453600ZS/BnaA02G0153900ZS/BnaC09G0509600ZS/BnaC01G0411000ZS/BnaC03G0316800ZS/BnaA10G0105300ZS/BnaA05G0116800ZS/BnaC04G0425700ZS/BnaC04G0199900ZS	BnaA07G0175300ZS/BnaA02G0114400ZS/BnaC01G0151500ZS/BnaA01G0122400ZS/BnaC08G0435900ZS/BnaA03G0265200ZS/BnaC09G0018600ZS/BnaA03G0519600ZS/BnaC03G0287600ZS/BnaA06G0342300ZS/BnaC08G0082900ZS/BnaA06G0385200ZS/BnaA03G0243100ZS/BnaA03G0155900ZS/BnaC04G0453600ZS/BnaA02G0153900ZS/BnaC09G0509600ZS/BnaC01G0411000ZS/BnaC03G0316800ZS/BnaA10G0105300ZS/BnaA05G0116800ZS/BnaC04G0425700ZS/BnaC04G0199900ZS	23
MF	GO:0033897	ribonuclease T2 activity	6/2788	15/38940	0.000381049	0.00365985	BnaA07G0110200ZS/BnaA04G0080500ZS/BnaC07G0165900ZS/BnaA02G0325800ZS/BnaC04G0367200ZS/BnaA09G0635300ZS	BnaA07G0110200ZS/BnaA04G0080500ZS/BnaC07G0165900ZS/BnaA02G0325800ZS/BnaC04G0367200ZS/BnaA09G0635300ZS	6
MF	GO:0046923	ER retention sequence binding	8/2788	27/38940	0.000441367	0.00414283	BnaA09G0600700ZS/BnaC08G0454800ZS/BnaC06G0270100ZS/BnaC03G0670800ZS/BnaC03G0656400ZS/BnaA08G0199600ZS/BnaA08G0249300ZS/BnaC07G0096600ZS	BnaA09G0600700ZS/BnaC08G0454800ZS/BnaC06G0270100ZS/BnaC03G0670800ZS/BnaC03G0656400ZS/BnaA08G0199600ZS/BnaA08G0249300ZS/BnaC07G0096600ZS	8
MF	GO:0003755	peptidyl-prolyl cis-trans isomerase activity	15/2788	80/38940	0.000499826	0.00448757	BnaC04G0180500ZS/BnaC01G0230700ZS/BnaC08G0147800ZS/BnaA01G0180400ZS/BnaA09G0515700ZS/BnaC09G0420800ZS/BnaA03G0227100ZS/BnaC03G0741600ZS/BnaC03G0267200ZS/BnaC05G0524000ZS/BnaA05G0464000ZS/BnaA01G0033600ZS/BnaC08G0282400ZS/BnaA08G0131800ZS/BnaA08G0232500ZS	BnaC04G0180500ZS/BnaC01G0230700ZS/BnaC08G0147800ZS/BnaA01G0180400ZS/BnaA09G0515700ZS/BnaC09G0420800ZS/BnaA03G0227100ZS/BnaC03G0741600ZS/BnaC03G0267200ZS/BnaC05G0524000ZS/BnaA05G0464000ZS/BnaA01G0033600ZS/BnaC08G0282400ZS/BnaA08G0131800ZS/BnaA08G0232500ZS	15
MF	GO:0016859	cis-trans isomerase activity	15/2788	80/38940	0.000499826	0.00448757	BnaC04G0180500ZS/BnaC01G0230700ZS/BnaC08G0147800ZS/BnaA01G0180400ZS/BnaA09G0515700ZS/BnaC09G0420800ZS/BnaA03G0227100ZS/BnaC03G0741600ZS/BnaC03G0267200ZS/BnaC05G0524000ZS/BnaA05G0464000ZS/BnaA01G0033600ZS/BnaC08G0282400ZS/BnaA08G0131800ZS/BnaA08G0232500ZS	BnaC04G0180500ZS/BnaC01G0230700ZS/BnaC08G0147800ZS/BnaA01G0180400ZS/BnaA09G0515700ZS/BnaC09G0420800ZS/BnaA03G0227100ZS/BnaC03G0741600ZS/BnaC03G0267200ZS/BnaC05G0524000ZS/BnaA05G0464000ZS/BnaA01G0033600ZS/BnaC08G0282400ZS/BnaA08G0131800ZS/BnaA08G0232500ZS	15
MF	GO:0005244	voltage-gated ion channel activity	7/2788	22/38940	0.000625093	0.00487101	BnaA07G0175300ZS/BnaC03G0287600ZS/BnaA06G0342300ZS/BnaA06G0385200ZS/BnaA03G0243100ZS/BnaA02G0153900ZS/BnaC04G0425700ZS	BnaA07G0175300ZS/BnaC03G0287600ZS/BnaA06G0342300ZS/BnaA06G0385200ZS/BnaA03G0243100ZS/BnaA02G0153900ZS/BnaC04G0425700ZS	7
MF	GO:0005247	voltage-gated chloride channel activity	7/2788	22/38940	0.000625093	0.00487101	BnaA07G0175300ZS/BnaC03G0287600ZS/BnaA06G0342300ZS/BnaA06G0385200ZS/BnaA03G0243100ZS/BnaA02G0153900ZS/BnaC04G0425700ZS	BnaA07G0175300ZS/BnaC03G0287600ZS/BnaA06G0342300ZS/BnaA06G0385200ZS/BnaA03G0243100ZS/BnaA02G0153900ZS/BnaC04G0425700ZS	7
MF	GO:0005253	anion channel activity	7/2788	22/38940	0.000625093	0.00487101	BnaA07G0175300ZS/BnaC03G0287600ZS/BnaA06G0342300ZS/BnaA06G0385200ZS/BnaA03G0243100ZS/BnaA02G0153900ZS/BnaC04G0425700ZS	BnaA07G0175300ZS/BnaC03G0287600ZS/BnaA06G0342300ZS/BnaA06G0385200ZS/BnaA03G0243100ZS/BnaA02G0153900ZS/BnaC04G0425700ZS	7
MF	GO:0005254	chloride channel activity	7/2788	22/38940	0.000625093	0.00487101	BnaA07G0175300ZS/BnaC03G0287600ZS/BnaA06G0342300ZS/BnaA06G0385200ZS/BnaA03G0243100ZS/BnaA02G0153900ZS/BnaC04G0425700ZS	BnaA07G0175300ZS/BnaC03G0287600ZS/BnaA06G0342300ZS/BnaA06G0385200ZS/BnaA03G0243100ZS/BnaA02G0153900ZS/BnaC04G0425700ZS	7
MF	GO:0008308	voltage-gated anion channel activity	7/2788	22/38940	0.000625093	0.00487101	BnaA07G0175300ZS/BnaC03G0287600ZS/BnaA06G0342300ZS/BnaA06G0385200ZS/BnaA03G0243100ZS/BnaA02G0153900ZS/BnaC04G0425700ZS	BnaA07G0175300ZS/BnaC03G0287600ZS/BnaA06G0342300ZS/BnaA06G0385200ZS/BnaA03G0243100ZS/BnaA02G0153900ZS/BnaC04G0425700ZS	7
MF	GO:0015108	chloride transmembrane transporter activity	7/2788	22/38940	0.000625093	0.00487101	BnaA07G0175300ZS/BnaC03G0287600ZS/BnaA06G0342300ZS/BnaA06G0385200ZS/BnaA03G0243100ZS/BnaA02G0153900ZS/BnaC04G0425700ZS	BnaA07G0175300ZS/BnaC03G0287600ZS/BnaA06G0342300ZS/BnaA06G0385200ZS/BnaA03G0243100ZS/BnaA02G0153900ZS/BnaC04G0425700ZS	7
MF	GO:0022832	voltage-gated channel activity	7/2788	22/38940	0.000625093	0.00487101	BnaA07G0175300ZS/BnaC03G0287600ZS/BnaA06G0342300ZS/BnaA06G0385200ZS/BnaA03G0243100ZS/BnaA02G0153900ZS/BnaC04G0425700ZS	BnaA07G0175300ZS/BnaC03G0287600ZS/BnaA06G0342300ZS/BnaA06G0385200ZS/BnaA03G0243100ZS/BnaA02G0153900ZS/BnaC04G0425700ZS	7
MF	GO:0052689	carboxylic ester hydrolase activity	38/2788	306/38940	0.000675569	0.00516685	BnaC09G0009300ZS/BnaA02G0139500ZS/BnaC01G0473100ZS/BnaA09G0024600ZS/BnaC08G0295300ZS/BnaA09G0538700ZS/BnaA05G0050700ZS/BnaC06G0081100ZS/BnaC01G0056500ZS/BnaA06G0268300ZS/BnaC04G0591200ZS/BnaC03G0564900ZS/BnaC08G0386000ZS/BnaA03G0219900ZS/BnaC01G0278800ZS/BnaA06G0160900ZS/BnaC06G0134100ZS/BnaC03G0258900ZS/BnaC05G0015800ZS/BnaC09G0596400ZS/BnaA06G0009600ZS/BnaA02G0081500ZS/BnaA01G0377400ZS/BnaC09G0…	BnaC09G0009300ZS/BnaA02G0139500ZS/BnaC01G0473100ZS/BnaA09G0024600ZS/BnaC08G0295300ZS/BnaA09G0538700ZS/BnaA05G0050700ZS/BnaC06G0081100ZS/BnaC01G0056500ZS/BnaA06G0268300ZS/BnaC04G0591200ZS/BnaC03G0564900ZS/BnaC08G0386000ZS/BnaA03G0219900ZS/BnaC01G0278800ZS/BnaA06G0160900ZS/BnaC06G0134100ZS/BnaC03G0258900ZS/BnaC05G0015800ZS/BnaC09G0596400ZS/BnaA06G0009600ZS/BnaA02G0081500ZS/BnaA01G0377400ZS/BnaC09G0…	38
MF	GO:0015079	potassium ion transmembrane transporter activity	10/2788	46/38940	0.00130597	0.00980662	BnaC08G0041800ZS/BnaC07G0430900ZS/BnaC07G0430800ZS/BnaC03G0716600ZS/BnaC01G0169500ZS/BnaA08G0116700ZS/BnaA01G0044100ZS/BnaA03G0144800ZS/BnaC01G0494100ZS/BnaC01G0331300ZS	BnaC08G0041800ZS/BnaC07G0430900ZS/BnaC07G0430800ZS/BnaC03G0716600ZS/BnaC01G0169500ZS/BnaA08G0116700ZS/BnaA01G0044100ZS/BnaA03G0144800ZS/BnaC01G0494100ZS/BnaC01G0331300ZS	10
MF	GO:0035251	UDP-glucosyltransferase activity	21/2788	144/38940	0.00144815	0.0106801	BnaA03G0531700ZS/BnaC03G0044600ZS/BnaC03G0024000ZS/BnaA02G0409900ZS/BnaC07G0509400ZS/BnaC01G0005000ZS/BnaC09G0462200ZS/BnaA03G0018900ZS/BnaA06G0297500ZS/BnaA07G0324100ZS/BnaA02G0069700ZS/BnaA01G0054200ZS/BnaA02G0045900ZS/BnaA02G0018600ZS/BnaC05G0520100ZS/BnaA07G0324200ZS/BnaC03G0528800ZS/BnaC01G0492000ZS/BnaC01G0063500ZS/BnaC02G0100700ZS/BnaC06G0379400ZS	BnaA03G0531700ZS/BnaC03G0044600ZS/BnaC03G0024000ZS/BnaA02G0409900ZS/BnaC07G0509400ZS/BnaC01G0005000ZS/BnaC09G0462200ZS/BnaA03G0018900ZS/BnaA06G0297500ZS/BnaA07G0324100ZS/BnaA02G0069700ZS/BnaA01G0054200ZS/BnaA02G0045900ZS/BnaA02G0018600ZS/BnaC05G0520100ZS/BnaA07G0324200ZS/BnaC03G0528800ZS/BnaC01G0492000ZS/BnaC01G0063500ZS/BnaC02G0100700ZS/BnaC06G0379400ZS	21
MF	GO:0016892	endoribonuclease activity, producing 3'-phosphomonoesters	6/2788	19/38940	0.00161047	0.0114676	BnaA07G0110200ZS/BnaA04G0080500ZS/BnaC07G0165900ZS/BnaA02G0325800ZS/BnaC04G0367200ZS/BnaA09G0635300ZS	BnaA07G0110200ZS/BnaA04G0080500ZS/BnaC07G0165900ZS/BnaA02G0325800ZS/BnaC04G0367200ZS/BnaA09G0635300ZS	6
MF	GO:0016894	endonuclease activity, active with either ribo- or deoxyribonucleic acids and producing 3'-phosphomonoesters	6/2788	19/38940	0.00161047	0.0114676	BnaA07G0110200ZS/BnaA04G0080500ZS/BnaC07G0165900ZS/BnaA02G0325800ZS/BnaC04G0367200ZS/BnaA09G0635300ZS	BnaA07G0110200ZS/BnaA04G0080500ZS/BnaC07G0165900ZS/BnaA02G0325800ZS/BnaC04G0367200ZS/BnaA09G0635300ZS	6
MF	GO:0016790	thiolester hydrolase activity	5/2788	14/38940	0.00216912	0.0151838	BnaC08G0184300ZS/BnaA06G0050800ZS/BnaA09G0665700ZS/BnaC08G0530500ZS/BnaC05G0063400ZS	BnaC08G0184300ZS/BnaA06G0050800ZS/BnaA09G0665700ZS/BnaC08G0530500ZS/BnaC05G0063400ZS	5
MF	GO:0015399	primary active transmembrane transporter activity	24/2788	183/38940	0.00299942	0.0203076	BnaC07G0316300ZS/Bnascaffold0026G0050900ZS/BnaC01G0381700ZS/BnaA06G0375000ZS/Bnascaffold0026G0050800ZS/BnaC08G0234200ZS/BnaA09G0042700ZS/BnaA09G0539700ZS/BnaA02G0048300ZS/BnaA06G0105700ZS/BnaA09G0145100ZS/BnaA09G0625800ZS/BnaC05G0130900ZS/BnaA07G0378700ZS/BnaC06G0445500ZS/BnaC04G0289300ZS/BnaC08G0483100ZS/BnaA02G0304000ZS/BnaA07G0378600ZS/BnaC09G0028200ZS/BnaC09G0156900ZS/BnaC06G0456800ZS/BnaC09G…	BnaC07G0316300ZS/Bnascaffold0026G0050900ZS/BnaC01G0381700ZS/BnaA06G0375000ZS/Bnascaffold0026G0050800ZS/BnaC08G0234200ZS/BnaA09G0042700ZS/BnaA09G0539700ZS/BnaA02G0048300ZS/BnaA06G0105700ZS/BnaA09G0145100ZS/BnaA09G0625800ZS/BnaC05G0130900ZS/BnaA07G0378700ZS/BnaC06G0445500ZS/BnaC04G0289300ZS/BnaC08G0483100ZS/BnaA02G0304000ZS/BnaA07G0378600ZS/BnaC09G0028200ZS/BnaC09G0156900ZS/BnaC06G0456800ZS/BnaC09G…	24
MF	GO:0015405	P-P-bond-hydrolysis-driven transmembrane transporter activity	24/2788	183/38940	0.00299942	0.0203076	BnaC07G0316300ZS/Bnascaffold0026G0050900ZS/BnaC01G0381700ZS/BnaA06G0375000ZS/Bnascaffold0026G0050800ZS/BnaC08G0234200ZS/BnaA09G0042700ZS/BnaA09G0539700ZS/BnaA02G0048300ZS/BnaA06G0105700ZS/BnaA09G0145100ZS/BnaA09G0625800ZS/BnaC05G0130900ZS/BnaA07G0378700ZS/BnaC06G0445500ZS/BnaC04G0289300ZS/BnaC08G0483100ZS/BnaA02G0304000ZS/BnaA07G0378600ZS/BnaC09G0028200ZS/BnaC09G0156900ZS/BnaC06G0456800ZS/BnaC09G…	BnaC07G0316300ZS/Bnascaffold0026G0050900ZS/BnaC01G0381700ZS/BnaA06G0375000ZS/Bnascaffold0026G0050800ZS/BnaC08G0234200ZS/BnaA09G0042700ZS/BnaA09G0539700ZS/BnaA02G0048300ZS/BnaA06G0105700ZS/BnaA09G0145100ZS/BnaA09G0625800ZS/BnaC05G0130900ZS/BnaA07G0378700ZS/BnaC06G0445500ZS/BnaC04G0289300ZS/BnaC08G0483100ZS/BnaA02G0304000ZS/BnaA07G0378600ZS/BnaC09G0028200ZS/BnaC09G0156900ZS/BnaC06G0456800ZS/BnaC09G…	24
MF	GO:0016843	amine-lyase activity	10/2788	53/38940	0.00395678	0.0259389	BnaA07G0197500ZS/BnaC06G0202600ZS/BnaA09G0480100ZS/BnaC04G0286000ZS/BnaC04G0476800ZS/BnaC03G0238400ZS/BnaA06G0050500ZS/BnaA01G0207400ZS/BnaC02G0280100ZS/BnaC08G0316800ZS	BnaA07G0197500ZS/BnaC06G0202600ZS/BnaA09G0480100ZS/BnaC04G0286000ZS/BnaC04G0476800ZS/BnaC03G0238400ZS/BnaA06G0050500ZS/BnaA01G0207400ZS/BnaC02G0280100ZS/BnaC08G0316800ZS	10
MF	GO:0016844	strictosidine synthase activity	10/2788	53/38940	0.00395678	0.0259389	BnaA07G0197500ZS/BnaC06G0202600ZS/BnaA09G0480100ZS/BnaC04G0286000ZS/BnaC04G0476800ZS/BnaC03G0238400ZS/BnaA06G0050500ZS/BnaA01G0207400ZS/BnaC02G0280100ZS/BnaC08G0316800ZS	BnaA07G0197500ZS/BnaC06G0202600ZS/BnaA09G0480100ZS/BnaC04G0286000ZS/BnaC04G0476800ZS/BnaC03G0238400ZS/BnaA06G0050500ZS/BnaA01G0207400ZS/BnaC02G0280100ZS/BnaC08G0316800ZS	10
MF	GO:0016759	cellulose synthase activity	13/2788	80/38940	0.00432903	0.0271916	BnaA03G0531700ZS/BnaC03G0044600ZS/BnaC03G0024000ZS/BnaA02G0409900ZS/BnaC07G0509400ZS/BnaC01G0005000ZS/BnaA03G0018900ZS/BnaA06G0297500ZS/BnaA02G0069700ZS/BnaA01G0054200ZS/BnaA02G0018600ZS/BnaC03G0528800ZS/BnaC01G0063500ZS	BnaA03G0531700ZS/BnaC03G0044600ZS/BnaC03G0024000ZS/BnaA02G0409900ZS/BnaC07G0509400ZS/BnaC01G0005000ZS/BnaA03G0018900ZS/BnaA06G0297500ZS/BnaA02G0069700ZS/BnaA01G0054200ZS/BnaA02G0018600ZS/BnaC03G0528800ZS/BnaC01G0063500ZS	13
MF	GO:0016760	cellulose synthase (UDP-forming) activity	13/2788	80/38940	0.00432903	0.0271916	BnaA03G0531700ZS/BnaC03G0044600ZS/BnaC03G0024000ZS/BnaA02G0409900ZS/BnaC07G0509400ZS/BnaC01G0005000ZS/BnaA03G0018900ZS/BnaA06G0297500ZS/BnaA02G0069700ZS/BnaA01G0054200ZS/BnaA02G0018600ZS/BnaC03G0528800ZS/BnaC01G0063500ZS	BnaA03G0531700ZS/BnaC03G0044600ZS/BnaC03G0024000ZS/BnaA02G0409900ZS/BnaC07G0509400ZS/BnaC01G0005000ZS/BnaA03G0018900ZS/BnaA06G0297500ZS/BnaA02G0069700ZS/BnaA01G0054200ZS/BnaA02G0018600ZS/BnaC03G0528800ZS/BnaC01G0063500ZS	13
MF	GO:0005351	carbohydrate:proton symporter activity	6/2788	23/38940	0.00467904	0.0271916	BnaA03G0210300ZS/BnaA03G0549400ZS/BnaC03G0526700ZS/BnaC04G0416800ZS/BnaC09G0086500ZS/BnaC08G0387900ZS	BnaA03G0210300ZS/BnaA03G0549400ZS/BnaC03G0526700ZS/BnaC04G0416800ZS/BnaC09G0086500ZS/BnaC08G0387900ZS	6
MF	GO:0005402	carbohydrate:cation symporter activity	6/2788	23/38940	0.00467904	0.0271916	BnaA03G0210300ZS/BnaA03G0549400ZS/BnaC03G0526700ZS/BnaC04G0416800ZS/BnaC09G0086500ZS/BnaC08G0387900ZS	BnaA03G0210300ZS/BnaA03G0549400ZS/BnaC03G0526700ZS/BnaC04G0416800ZS/BnaC09G0086500ZS/BnaC08G0387900ZS	6
MF	GO:0015144	carbohydrate transmembrane transporter activity	6/2788	23/38940	0.00467904	0.0271916	BnaA03G0210300ZS/BnaA03G0549400ZS/BnaC03G0526700ZS/BnaC04G0416800ZS/BnaC09G0086500ZS/BnaC08G0387900ZS	BnaA03G0210300ZS/BnaA03G0549400ZS/BnaC03G0526700ZS/BnaC04G0416800ZS/BnaC09G0086500ZS/BnaC08G0387900ZS	6
MF	GO:0015293	symporter activity	6/2788	23/38940	0.00467904	0.0271916	BnaA03G0210300ZS/BnaA03G0549400ZS/BnaC03G0526700ZS/BnaC04G0416800ZS/BnaC09G0086500ZS/BnaC08G0387900ZS	BnaA03G0210300ZS/BnaA03G0549400ZS/BnaC03G0526700ZS/BnaC04G0416800ZS/BnaC09G0086500ZS/BnaC08G0387900ZS	6
MF	GO:0015294	solute:cation symporter activity	6/2788	23/38940	0.00467904	0.0271916	BnaA03G0210300ZS/BnaA03G0549400ZS/BnaC03G0526700ZS/BnaC04G0416800ZS/BnaC09G0086500ZS/BnaC08G0387900ZS	BnaA03G0210300ZS/BnaA03G0549400ZS/BnaC03G0526700ZS/BnaC04G0416800ZS/BnaC09G0086500ZS/BnaC08G0387900ZS	6
MF	GO:0015295	solute:proton symporter activity	6/2788	23/38940	0.00467904	0.0271916	BnaA03G0210300ZS/BnaA03G0549400ZS/BnaC03G0526700ZS/BnaC04G0416800ZS/BnaC09G0086500ZS/BnaC08G0387900ZS	BnaA03G0210300ZS/BnaA03G0549400ZS/BnaC03G0526700ZS/BnaC04G0416800ZS/BnaC09G0086500ZS/BnaC08G0387900ZS	6
MF	GO:0005048	signal sequence binding	8/2788	38/38940	0.00480627	0.0271916	BnaA09G0600700ZS/BnaC08G0454800ZS/BnaC06G0270100ZS/BnaC03G0670800ZS/BnaC03G0656400ZS/BnaA08G0199600ZS/BnaA08G0249300ZS/BnaC07G0096600ZS	BnaA09G0600700ZS/BnaC08G0454800ZS/BnaC06G0270100ZS/BnaC03G0670800ZS/BnaC03G0656400ZS/BnaA08G0199600ZS/BnaA08G0249300ZS/BnaC07G0096600ZS	8
MF	GO:0042277	peptide binding	8/2788	38/38940	0.00480627	0.0271916	BnaA09G0600700ZS/BnaC08G0454800ZS/BnaC06G0270100ZS/BnaC03G0670800ZS/BnaC03G0656400ZS/BnaA08G0199600ZS/BnaA08G0249300ZS/BnaC07G0096600ZS	BnaA09G0600700ZS/BnaC08G0454800ZS/BnaC06G0270100ZS/BnaC03G0670800ZS/BnaC03G0656400ZS/BnaA08G0199600ZS/BnaA08G0249300ZS/BnaC07G0096600ZS	8
MF	GO:0033218	amide binding	8/2788	40/38940	0.00665596	0.0371475	BnaA09G0600700ZS/BnaC08G0454800ZS/BnaC06G0270100ZS/BnaC03G0670800ZS/BnaC03G0656400ZS/BnaA08G0199600ZS/BnaA08G0249300ZS/BnaC07G0096600ZS	BnaA09G0600700ZS/BnaC08G0454800ZS/BnaC06G0270100ZS/BnaC03G0670800ZS/BnaC03G0656400ZS/BnaA08G0199600ZS/BnaA08G0249300ZS/BnaC07G0096600ZS	8
MF	GO:0042578	phosphoric ester hydrolase activity	33/2788	294/38940	0.00709958	0.039095	BnaA03G0560600ZS/BnaC01G0183500ZS/BnaC09G0110600ZS/BnaC08G0523300ZS/BnaA08G0030300ZS/BnaA06G0035200ZS/BnaC06G0170200ZS/BnaA02G0327600ZS/BnaA08G0200000ZS/BnaC04G0471800ZS/BnaC05G0385600ZS/BnaA02G0113600ZS/BnaC03G0121300ZS/BnaC01G0495700ZS/BnaA03G0104900ZS/BnaA01G0144500ZS/BnaC09G0380700ZS/BnaA03G0157600ZS/BnaA08G0274100ZS/BnaC05G0076600ZS/BnaA04G0174000ZS/BnaC09G0397800ZS/BnaC07G0207400ZS/BnaC08G0…	BnaA03G0560600ZS/BnaC01G0183500ZS/BnaC09G0110600ZS/BnaC08G0523300ZS/BnaA08G0030300ZS/BnaA06G0035200ZS/BnaC06G0170200ZS/BnaA02G0327600ZS/BnaA08G0200000ZS/BnaC04G0471800ZS/BnaC05G0385600ZS/BnaA02G0113600ZS/BnaC03G0121300ZS/BnaC01G0495700ZS/BnaA03G0104900ZS/BnaA01G0144500ZS/BnaC09G0380700ZS/BnaA03G0157600ZS/BnaA08G0274100ZS/BnaC05G0076600ZS/BnaA04G0174000ZS/BnaC09G0397800ZS/BnaC07G0207400ZS/BnaC08G0…	33
MF	GO:0016684	oxidoreductase activity, acting on peroxide as acceptor	36/2788	332/38940	0.00870316	0.0472948	BnaC08G0260800ZS/BnaC07G0494600ZS/BnaA09G0041100ZS/BnaA05G0185200ZS/BnaA01G0071800ZS/BnaA03G0536800ZS/BnaC09G0581200ZS/BnaC09G0106000ZS/BnaA02G0347800ZS/BnaC09G0026600ZS/BnaC02G0020100ZS/BnaA07G0035700ZS/BnaC03G0208000ZS/BnaC05G0176000ZS/BnaC07G0062800ZS/BnaC08G0294700ZS/BnaA02G0019300ZS/BnaC06G0382700ZS/BnaA10G0089400ZS/BnaA01G0120500ZS/BnaA07G0326900ZS/BnaA03G0210900ZS/BnaC02G0278100ZS/BnaC01G0…	BnaC08G0260800ZS/BnaC07G0494600ZS/BnaA09G0041100ZS/BnaA05G0185200ZS/BnaA01G0071800ZS/BnaA03G0536800ZS/BnaC09G0581200ZS/BnaC09G0106000ZS/BnaA02G0347800ZS/BnaC09G0026600ZS/BnaC02G0020100ZS/BnaA07G0035700ZS/BnaC03G0208000ZS/BnaC05G0176000ZS/BnaC07G0062800ZS/BnaC08G0294700ZS/BnaA02G0019300ZS/BnaC06G0382700ZS/BnaA10G0089400ZS/BnaA01G0120500ZS/BnaA07G0326900ZS/BnaA03G0210900ZS/BnaC02G0278100ZS/BnaC01G0…	36
MF	GO:0004601	peroxidase activity	35/2788	321/38940	0.00882982	0.0473599	BnaC08G0260800ZS/BnaC07G0494600ZS/BnaA09G0041100ZS/BnaA01G0071800ZS/BnaA03G0536800ZS/BnaC09G0581200ZS/BnaC09G0106000ZS/BnaA02G0347800ZS/BnaC09G0026600ZS/BnaC02G0020100ZS/BnaA07G0035700ZS/BnaC03G0208000ZS/BnaC05G0176000ZS/BnaC07G0062800ZS/BnaC08G0294700ZS/BnaA02G0019300ZS/BnaC06G0382700ZS/BnaA10G0089400ZS/BnaA01G0120500ZS/BnaA07G0326900ZS/BnaA03G0210900ZS/BnaC02G0278100ZS/BnaC01G0148000ZS/BnaA02G0…	BnaC08G0260800ZS/BnaC07G0494600ZS/BnaA09G0041100ZS/BnaA01G0071800ZS/BnaA03G0536800ZS/BnaC09G0581200ZS/BnaC09G0106000ZS/BnaA02G0347800ZS/BnaC09G0026600ZS/BnaC02G0020100ZS/BnaA07G0035700ZS/BnaC03G0208000ZS/BnaC05G0176000ZS/BnaC07G0062800ZS/BnaC08G0294700ZS/BnaA02G0019300ZS/BnaC06G0382700ZS/BnaA10G0089400ZS/BnaA01G0120500ZS/BnaA07G0326900ZS/BnaA03G0210900ZS/BnaC02G0278100ZS/BnaC01G0148000ZS/BnaA02G0…	35
MF	GO:0016840	carbon-nitrogen lyase activity	10/2788	60/38940	0.0097182	0.0514566	BnaA07G0197500ZS/BnaC06G0202600ZS/BnaA09G0480100ZS/BnaC04G0286000ZS/BnaC04G0476800ZS/BnaC03G0238400ZS/BnaA06G0050500ZS/BnaA01G0207400ZS/BnaC02G0280100ZS/BnaC08G0316800ZS	BnaA07G0197500ZS/BnaC06G0202600ZS/BnaA09G0480100ZS/BnaC04G0286000ZS/BnaC04G0476800ZS/BnaC03G0238400ZS/BnaA06G0050500ZS/BnaA01G0207400ZS/BnaC02G0280100ZS/BnaC08G0316800ZS	10
MF	GO:0008081	phosphoric diester hydrolase activity	13/2788	90/38940	0.0116593	0.0609528	BnaA03G0560600ZS/BnaA08G0030300ZS/BnaA06G0035200ZS/BnaC06G0170200ZS/BnaA08G0200000ZS/BnaA02G0113600ZS/BnaC03G0121300ZS/BnaA03G0104900ZS/BnaC09G0380700ZS/BnaC07G0207400ZS/BnaC08G0036200ZS/BnaA06G0451700ZS/BnaA07G0142900ZS	BnaA03G0560600ZS/BnaA08G0030300ZS/BnaA06G0035200ZS/BnaC06G0170200ZS/BnaA08G0200000ZS/BnaA02G0113600ZS/BnaC03G0121300ZS/BnaA03G0104900ZS/BnaC09G0380700ZS/BnaC07G0207400ZS/BnaC08G0036200ZS/BnaA06G0451700ZS/BnaA07G0142900ZS	13
MF	GO:0016791	phosphatase activity	20/2788	164/38940	0.0137314	0.0708881	BnaC01G0183500ZS/BnaC09G0110600ZS/BnaC08G0523300ZS/BnaA02G0327600ZS/BnaC04G0471800ZS/BnaC05G0385600ZS/BnaC01G0495700ZS/BnaA01G0144500ZS/BnaA03G0157600ZS/BnaA08G0274100ZS/BnaC05G0076600ZS/BnaA04G0174000ZS/BnaC09G0397800ZS/BnaC08G0225500ZS/BnaC08G0070400ZS/BnaA09G0637700ZS/BnaC08G0496500ZS/BnaC08G0495300ZS/BnaA09G0639100ZS/BnaC08G0112200ZS	BnaC01G0183500ZS/BnaC09G0110600ZS/BnaC08G0523300ZS/BnaA02G0327600ZS/BnaC04G0471800ZS/BnaC05G0385600ZS/BnaC01G0495700ZS/BnaA01G0144500ZS/BnaA03G0157600ZS/BnaA08G0274100ZS/BnaC05G0076600ZS/BnaA04G0174000ZS/BnaC09G0397800ZS/BnaC08G0225500ZS/BnaC08G0070400ZS/BnaA09G0637700ZS/BnaC08G0496500ZS/BnaC08G0495300ZS/BnaA09G0639100ZS/BnaC08G0112200ZS	20
MF	GO:0004506	squalene monooxygenase activity	5/2788	21/38940	0.014491	0.0738863	BnaA02G0387600ZS/BnaC09G0194500ZS/BnaC01G0014800ZS/BnaA06G0326700ZS/BnaA01G0012500ZS	BnaA02G0387600ZS/BnaC09G0194500ZS/BnaC01G0014800ZS/BnaA06G0326700ZS/BnaA01G0012500ZS	5
MF	GO:0005375	copper ion transmembrane transporter activity	5/2788	22/38940	0.0176712	0.0890025	BnaC09G0427100ZS/BnaA02G0087000ZS/BnaA10G0172200ZS/BnaA02G0106200ZS/BnaC09G0459100ZS	BnaC09G0427100ZS/BnaA02G0087000ZS/BnaA10G0172200ZS/BnaA02G0106200ZS/BnaC09G0459100ZS	5
MF	GO:0016780	phosphotransferase activity, for other substituted phosphate groups	7/2788	39/38940	0.0194099	0.0965819	BnaA06G0087100ZS/BnaC05G0107000ZS/BnaA07G0277200ZS/BnaA09G0527200ZS/BnaA02G0170300ZS/BnaA09G0640000ZS/BnaC04G0302000ZS	BnaA06G0087100ZS/BnaC05G0107000ZS/BnaA07G0277200ZS/BnaA09G0527200ZS/BnaA02G0170300ZS/BnaA09G0640000ZS/BnaC04G0302000ZS	7
MF	GO:0016209	antioxidant activity	36/2788	353/38940	0.0208918	0.102718	BnaC08G0260800ZS/BnaC07G0494600ZS/BnaA09G0041100ZS/BnaA05G0185200ZS/BnaA01G0071800ZS/BnaA03G0536800ZS/BnaC09G0581200ZS/BnaC09G0106000ZS/BnaA02G0347800ZS/BnaC09G0026600ZS/BnaC02G0020100ZS/BnaA07G0035700ZS/BnaC03G0208000ZS/BnaC05G0176000ZS/BnaC07G0062800ZS/BnaC08G0294700ZS/BnaA02G0019300ZS/BnaC06G0382700ZS/BnaA10G0089400ZS/BnaA01G0120500ZS/BnaA07G0326900ZS/BnaA03G0210900ZS/BnaC02G0278100ZS/BnaC01G0…	BnaC08G0260800ZS/BnaC07G0494600ZS/BnaA09G0041100ZS/BnaA05G0185200ZS/BnaA01G0071800ZS/BnaA03G0536800ZS/BnaC09G0581200ZS/BnaC09G0106000ZS/BnaA02G0347800ZS/BnaC09G0026600ZS/BnaC02G0020100ZS/BnaA07G0035700ZS/BnaC03G0208000ZS/BnaC05G0176000ZS/BnaC07G0062800ZS/BnaC08G0294700ZS/BnaA02G0019300ZS/BnaC06G0382700ZS/BnaA10G0089400ZS/BnaA01G0120500ZS/BnaA07G0326900ZS/BnaA03G0210900ZS/BnaC02G0278100ZS/BnaC01G0…	36
MF	GO:0005342	organic acid transmembrane transporter activity	8/2788	50/38940	0.0247283	0.116339	BnaA09G0001800ZS/BnaC07G0435600ZS/BnaC09G0150200ZS/BnaA09G0140600ZS/BnaC05G0467000ZS/BnaA05G0414900ZS/BnaC04G0373700ZS/BnaA01G0407400ZS	BnaA09G0001800ZS/BnaC07G0435600ZS/BnaC09G0150200ZS/BnaA09G0140600ZS/BnaC05G0467000ZS/BnaA05G0414900ZS/BnaC04G0373700ZS/BnaA01G0407400ZS	8
MF	GO:0015171	amino acid transmembrane transporter activity	8/2788	50/38940	0.0247283	0.116339	BnaA09G0001800ZS/BnaC07G0435600ZS/BnaC09G0150200ZS/BnaA09G0140600ZS/BnaC05G0467000ZS/BnaA05G0414900ZS/BnaC04G0373700ZS/BnaA01G0407400ZS	BnaA09G0001800ZS/BnaC07G0435600ZS/BnaC09G0150200ZS/BnaA09G0140600ZS/BnaC05G0467000ZS/BnaA05G0414900ZS/BnaC04G0373700ZS/BnaA01G0407400ZS	8
MF	GO:0046943	carboxylic acid transmembrane transporter activity	8/2788	50/38940	0.0247283	0.116339	BnaA09G0001800ZS/BnaC07G0435600ZS/BnaC09G0150200ZS/BnaA09G0140600ZS/BnaC05G0467000ZS/BnaA05G0414900ZS/BnaC04G0373700ZS/BnaA01G0407400ZS	BnaA09G0001800ZS/BnaC07G0435600ZS/BnaC09G0150200ZS/BnaA09G0140600ZS/BnaC05G0467000ZS/BnaA05G0414900ZS/BnaC04G0373700ZS/BnaA01G0407400ZS	8
MF	GO:0015116	sulfate transmembrane transporter activity	7/2788	41/38940	0.0250706	0.116339	BnaA03G0422700ZS/BnaA09G0027400ZS/BnaC07G0396100ZS/BnaC01G0425700ZS/BnaC09G0525700ZS/BnaA09G0483800ZS/BnaC07G0175700ZS	BnaA03G0422700ZS/BnaA09G0027400ZS/BnaC07G0396100ZS/BnaC01G0425700ZS/BnaC09G0525700ZS/BnaA09G0483800ZS/BnaC07G0175700ZS	7
MF	GO:1901682	sulfur compound transmembrane transporter activity	7/2788	41/38940	0.0250706	0.116339	BnaA03G0422700ZS/BnaA09G0027400ZS/BnaC07G0396100ZS/BnaC01G0425700ZS/BnaC09G0525700ZS/BnaA09G0483800ZS/BnaC07G0175700ZS	BnaA03G0422700ZS/BnaA09G0027400ZS/BnaC07G0396100ZS/BnaC01G0425700ZS/BnaC09G0525700ZS/BnaA09G0483800ZS/BnaC07G0175700ZS	7
MF	GO:0016670	oxidoreductase activity, acting on a sulfur group of donors, oxygen as acceptor	3/2788	10/38940	0.030047	0.137882	BnaC03G0537100ZS/BnaA02G0313400ZS/BnaC08G0486900ZS	BnaC03G0537100ZS/BnaA02G0313400ZS/BnaC08G0486900ZS	3
MF	GO:0008514	organic anion transmembrane transporter activity	9/2788	62/38940	0.0316896	0.142606	BnaA09G0001800ZS/BnaC07G0435600ZS/BnaC09G0150200ZS/BnaA09G0140600ZS/BnaC05G0467000ZS/BnaC09G0593400ZS/BnaA05G0414900ZS/BnaC04G0373700ZS/BnaA01G0407400ZS	BnaA09G0001800ZS/BnaC07G0435600ZS/BnaC09G0150200ZS/BnaA09G0140600ZS/BnaC05G0467000ZS/BnaC09G0593400ZS/BnaA05G0414900ZS/BnaC04G0373700ZS/BnaA01G0407400ZS	9
MF	GO:0004521	endoribonuclease activity	7/2788	43/38940	0.0317669	0.142606	BnaA07G0110200ZS/BnaA04G0080500ZS/BnaC07G0165900ZS/BnaA02G0325800ZS/BnaC04G0367200ZS/BnaC05G0232800ZS/BnaA09G0635300ZS	BnaA07G0110200ZS/BnaA04G0080500ZS/BnaC07G0165900ZS/BnaA02G0325800ZS/BnaC04G0367200ZS/BnaC05G0232800ZS/BnaA09G0635300ZS	7
MF	GO:0008237	metallopeptidase activity	14/2788	114/38940	0.0333072	0.147913	Bnascaffold0026G0060900ZS/Bnascaffold0026G0061000ZS/BnaA02G0048900ZS/BnaC03G0519500ZS/BnaA02G0036700ZS/BnaA09G0008100ZS/BnaC04G0055800ZS/BnaC09G0190000ZS/BnaA06G0445500ZS/BnaA09G0170200ZS/BnaC03G0335400ZS/BnaC09G0525900ZS/BnaC07G0302700ZS/BnaC08G0534700ZS	Bnascaffold0026G0060900ZS/Bnascaffold0026G0061000ZS/BnaA02G0048900ZS/BnaC03G0519500ZS/BnaA02G0036700ZS/BnaA09G0008100ZS/BnaC04G0055800ZS/BnaC09G0190000ZS/BnaA06G0445500ZS/BnaA09G0170200ZS/BnaC03G0335400ZS/BnaC09G0525900ZS/BnaC07G0302700ZS/BnaC08G0534700ZS	14
MF	GO:0000155	phosphorelay sensor kinase activity	5/2788	27/38940	0.040333	0.169975	BnaA06G0406000ZS/BnaC01G0363300ZS/BnaA01G0402700ZS/BnaA07G0286400ZS/BnaC01G0512500ZS	BnaA06G0406000ZS/BnaC01G0363300ZS/BnaA01G0402700ZS/BnaA07G0286400ZS/BnaC01G0512500ZS	5
MF	GO:0004673	protein histidine kinase activity	5/2788	27/38940	0.040333	0.169975	BnaA06G0406000ZS/BnaC01G0363300ZS/BnaA01G0402700ZS/BnaA07G0286400ZS/BnaC01G0512500ZS	BnaA06G0406000ZS/BnaC01G0363300ZS/BnaA01G0402700ZS/BnaA07G0286400ZS/BnaC01G0512500ZS	5
MF	GO:0016775	phosphotransferase activity, nitrogenous group as acceptor	5/2788	27/38940	0.040333	0.169975	BnaA06G0406000ZS/BnaC01G0363300ZS/BnaA01G0402700ZS/BnaA07G0286400ZS/BnaC01G0512500ZS	BnaA06G0406000ZS/BnaC01G0363300ZS/BnaA01G0402700ZS/BnaA07G0286400ZS/BnaC01G0512500ZS	5
MF	GO:0019900	kinase binding	5/2788	27/38940	0.040333	0.169975	BnaC04G0601100ZS/BnaA09G0550600ZS/BnaC04G0056100ZS/BnaA03G0218600ZS/BnaA04G0283000ZS	BnaC04G0601100ZS/BnaA09G0550600ZS/BnaC04G0056100ZS/BnaA03G0218600ZS/BnaA04G0283000ZS	5
MF	GO:0019901	protein kinase binding	5/2788	27/38940	0.040333	0.169975	BnaC04G0601100ZS/BnaA09G0550600ZS/BnaC04G0056100ZS/BnaA03G0218600ZS/BnaA04G0283000ZS	BnaC04G0601100ZS/BnaA09G0550600ZS/BnaC04G0056100ZS/BnaA03G0218600ZS/BnaA04G0283000ZS	5
MF	GO:0045735	nutrient reservoir activity	13/2788	107/38940	0.0422715	0.176345	BnaC06G0392400ZS/BnaA09G0657900ZS/BnaA07G0334400ZS/BnaA10G0010600ZS/BnaC08G0194800ZS/BnaC05G0012500ZS/BnaC05G0056200ZS/BnaC06G0288600ZS/BnaA06G0044600ZS/BnaC08G0519500ZS/BnaC02G0102600ZS/BnaA09G0561300ZS/BnaC08G0524900ZS	BnaC06G0392400ZS/BnaA09G0657900ZS/BnaA07G0334400ZS/BnaA10G0010600ZS/BnaC08G0194800ZS/BnaC05G0012500ZS/BnaC05G0056200ZS/BnaC06G0288600ZS/BnaA06G0044600ZS/BnaC08G0519500ZS/BnaC02G0102600ZS/BnaA09G0561300ZS/BnaC08G0524900ZS	13
MF	GO:0008417	fucosyltransferase activity	7/2788	46/38940	0.0438915	0.180832	BnaC08G0036100ZS/BnaA07G0251800ZS/BnaA06G0399400ZS/BnaC07G0282500ZS/BnaA05G0366800ZS/BnaC05G0402400ZS/BnaA07G0329900ZS	BnaC08G0036100ZS/BnaA07G0251800ZS/BnaA06G0399400ZS/BnaC07G0282500ZS/BnaA05G0366800ZS/BnaC05G0402400ZS/BnaA07G0329900ZS	7
MF	GO:0004222	metalloendopeptidase activity	12/2788	97/38940	0.0442228	0.180832	Bnascaffold0026G0060900ZS/Bnascaffold0026G0061000ZS/BnaC03G0519500ZS/BnaA02G0036700ZS/BnaA09G0008100ZS/BnaC04G0055800ZS/BnaC09G0190000ZS/BnaA06G0445500ZS/BnaA09G0170200ZS/BnaC03G0335400ZS/BnaC07G0302700ZS/BnaC08G0534700ZS	Bnascaffold0026G0060900ZS/Bnascaffold0026G0061000ZS/BnaC03G0519500ZS/BnaA02G0036700ZS/BnaA09G0008100ZS/BnaC04G0055800ZS/BnaC09G0190000ZS/BnaA06G0445500ZS/BnaA09G0170200ZS/BnaC03G0335400ZS/BnaC07G0302700ZS/BnaC08G0534700ZS	12
MF	GO:0005516	calmodulin binding	11/2788	87/38940	0.0460384	0.182826	BnaA02G0119900ZS/BnaA01G0074800ZS/BnaC04G0582800ZS/BnaA03G0029500ZS/BnaC01G0088700ZS/BnaA10G0129600ZS/BnaC03G0646500ZS/BnaA08G0217800ZS/BnaA04G0265700ZS/BnaA01G0064200ZS/BnaC01G0077200ZS	BnaA02G0119900ZS/BnaA01G0074800ZS/BnaC04G0582800ZS/BnaA03G0029500ZS/BnaC01G0088700ZS/BnaA10G0129600ZS/BnaC03G0646500ZS/BnaA08G0217800ZS/BnaA04G0265700ZS/BnaA01G0064200ZS/BnaC01G0077200ZS	11
MF	GO:0038023	signaling receptor activity	11/2788	87/38940	0.0460384	0.182826	BnaC03G0668500ZS/BnaC08G0082900ZS/BnaA08G0201700ZS/BnaA06G0406000ZS/BnaC01G0363300ZS/BnaC04G0202400ZS/BnaA03G0155900ZS/BnaA01G0402700ZS/BnaA07G0286400ZS/BnaA05G0116800ZS/BnaC01G0512500ZS	BnaC03G0668500ZS/BnaC08G0082900ZS/BnaA08G0201700ZS/BnaA06G0406000ZS/BnaC01G0363300ZS/BnaC04G0202400ZS/BnaA03G0155900ZS/BnaA01G0402700ZS/BnaA07G0286400ZS/BnaA05G0116800ZS/BnaC01G0512500ZS	11
MF	GO:0060089	molecular transducer activity	11/2788	87/38940	0.0460384	0.182826	BnaC03G0668500ZS/BnaC08G0082900ZS/BnaA08G0201700ZS/BnaA06G0406000ZS/BnaC01G0363300ZS/BnaC04G0202400ZS/BnaA03G0155900ZS/BnaA01G0402700ZS/BnaA07G0286400ZS/BnaA05G0116800ZS/BnaC01G0512500ZS	BnaC03G0668500ZS/BnaC08G0082900ZS/BnaA08G0201700ZS/BnaA06G0406000ZS/BnaC01G0363300ZS/BnaC04G0202400ZS/BnaA03G0155900ZS/BnaA01G0402700ZS/BnaA07G0286400ZS/BnaA05G0116800ZS/BnaC01G0512500ZS	11
MF	GO:0022836	gated channel activity	10/2788	77/38940	0.0476045	0.185478	BnaA07G0175300ZS/BnaC03G0287600ZS/BnaA06G0342300ZS/BnaC08G0082900ZS/BnaA06G0385200ZS/BnaA03G0243100ZS/BnaA03G0155900ZS/BnaA02G0153900ZS/BnaA05G0116800ZS/BnaC04G0425700ZS	BnaA07G0175300ZS/BnaC03G0287600ZS/BnaA06G0342300ZS/BnaC08G0082900ZS/BnaA06G0385200ZS/BnaA03G0243100ZS/BnaA03G0155900ZS/BnaA02G0153900ZS/BnaA05G0116800ZS/BnaC04G0425700ZS	10
MF	GO:0022839	ion gated channel activity	10/2788	77/38940	0.0476045	0.185478	BnaA07G0175300ZS/BnaC03G0287600ZS/BnaA06G0342300ZS/BnaC08G0082900ZS/BnaA06G0385200ZS/BnaA03G0243100ZS/BnaA03G0155900ZS/BnaA02G0153900ZS/BnaA05G0116800ZS/BnaC04G0425700ZS	BnaA07G0175300ZS/BnaC03G0287600ZS/BnaA06G0342300ZS/BnaC08G0082900ZS/BnaA06G0385200ZS/BnaA03G0243100ZS/BnaA03G0155900ZS/BnaA02G0153900ZS/BnaA05G0116800ZS/BnaC04G0425700ZS	10

## Sheet: Supplementary Table S10 
Supplementary Table S10. Significantly enriched Gene Ontology (GO) terms (p-value < 0.05) of DEGs down-regulated in ZS11 at the silique stage
Category	GOID	Description	GeneRatio	BgRatio	pvalue	padj	geneID	geneName	Count
BP	GO:0015979	photosynthesis	37/1711	149/24841	4.94e-12	3.11e-09	BnaA02G0406900ZS/BnaA02G0234500ZS/BnaC09G0099600ZS/BnaA08G0018800ZS/BnaA06G0003300ZS/BnaC06G0063400ZS/BnaA07G0148100ZS/BnaA06G0019700ZS/BnaA07G0054200ZS/BnaC06G0141300ZS/BnaA08G0057800ZS/BnaA09G0231200ZS/BnaC09G0080900ZS/BnaC05G0273200ZS/BnaA08G0161600ZS/BnaC08G0024800ZS/BnaC05G0021700ZS/BnaA01G0083000ZS/BnaA09G0400100ZS/BnaA09G0028400ZS/BnaC06G0090200ZS/BnaC08G0110100ZS/BnaA07G0295600ZS/BnaC09G0…	BnaA02G0406900ZS/BnaA02G0234500ZS/BnaC09G0099600ZS/BnaA08G0018800ZS/BnaA06G0003300ZS/BnaC06G0063400ZS/BnaA07G0148100ZS/BnaA06G0019700ZS/BnaA07G0054200ZS/BnaC06G0141300ZS/BnaA08G0057800ZS/BnaA09G0231200ZS/BnaC09G0080900ZS/BnaC05G0273200ZS/BnaA08G0161600ZS/BnaC08G0024800ZS/BnaC05G0021700ZS/BnaA01G0083000ZS/BnaA09G0400100ZS/BnaA09G0028400ZS/BnaC06G0090200ZS/BnaC08G0110100ZS/BnaA07G0295600ZS/BnaC09G0…	37
BP	GO:0051704	multi-organism process	26/1711	98/24841	1.53e-09	4.82e-07	BnaC03G0354500ZS/BnaC08G0207100ZS/BnaC01G0140700ZS/BnaC01G0342400ZS/BnaA03G0296100ZS/Bnascaffold0571G0000500ZS/BnaC03G0299000ZS/BnaC09G0178500ZS/BnaC08G0097200ZS/BnaA03G0251700ZS/BnaC08G0425800ZS/BnaA09G0003200ZS/BnaC01G0342300ZS/BnaC01G0213300ZS/BnaA06G0022600ZS/BnaC04G0234400ZS/BnaA08G0284800ZS/BnaA10G0289800ZS/BnaA09G0574400ZS/BnaA01G0166000ZS/BnaA03G0296000ZS/BnaA03G0581400ZS/BnaA03G0583200ZS…	BnaC03G0354500ZS/BnaC08G0207100ZS/BnaC01G0140700ZS/BnaC01G0342400ZS/BnaA03G0296100ZS/Bnascaffold0571G0000500ZS/BnaC03G0299000ZS/BnaC09G0178500ZS/BnaC08G0097200ZS/BnaA03G0251700ZS/BnaC08G0425800ZS/BnaA09G0003200ZS/BnaC01G0342300ZS/BnaC01G0213300ZS/BnaA06G0022600ZS/BnaC04G0234400ZS/BnaA08G0284800ZS/BnaA10G0289800ZS/BnaA09G0574400ZS/BnaA01G0166000ZS/BnaA03G0296000ZS/BnaA03G0581400ZS/BnaA03G0583200ZS…	26
BP	GO:0008037	cell recognition	23/1711	85/24841	8.83e-09	7.93e-07	BnaC08G0207100ZS/BnaC01G0140700ZS/BnaC01G0342400ZS/Bnascaffold0571G0000500ZS/BnaC03G0299000ZS/BnaC09G0178500ZS/BnaC08G0097200ZS/BnaA03G0251700ZS/BnaC08G0425800ZS/BnaA09G0003200ZS/BnaC01G0342300ZS/BnaC01G0213300ZS/BnaA06G0022600ZS/BnaC04G0234400ZS/BnaA08G0284800ZS/BnaA10G0289800ZS/BnaA09G0574400ZS/BnaA01G0166000ZS/BnaA03G0581400ZS/BnaA03G0583200ZS/BnaC08G0207300ZS/BnaC04G0236300ZS/BnaC04G0573500ZS	BnaC08G0207100ZS/BnaC01G0140700ZS/BnaC01G0342400ZS/Bnascaffold0571G0000500ZS/BnaC03G0299000ZS/BnaC09G0178500ZS/BnaC08G0097200ZS/BnaA03G0251700ZS/BnaC08G0425800ZS/BnaA09G0003200ZS/BnaC01G0342300ZS/BnaC01G0213300ZS/BnaA06G0022600ZS/BnaC04G0234400ZS/BnaA08G0284800ZS/BnaA10G0289800ZS/BnaA09G0574400ZS/BnaA01G0166000ZS/BnaA03G0581400ZS/BnaA03G0583200ZS/BnaC08G0207300ZS/BnaC04G0236300ZS/BnaC04G0573500ZS	23
BP	GO:0009856	pollination	23/1711	85/24841	8.83e-09	7.93e-07	BnaC08G0207100ZS/BnaC01G0140700ZS/BnaC01G0342400ZS/Bnascaffold0571G0000500ZS/BnaC03G0299000ZS/BnaC09G0178500ZS/BnaC08G0097200ZS/BnaA03G0251700ZS/BnaC08G0425800ZS/BnaA09G0003200ZS/BnaC01G0342300ZS/BnaC01G0213300ZS/BnaA06G0022600ZS/BnaC04G0234400ZS/BnaA08G0284800ZS/BnaA10G0289800ZS/BnaA09G0574400ZS/BnaA01G0166000ZS/BnaA03G0581400ZS/BnaA03G0583200ZS/BnaC08G0207300ZS/BnaC04G0236300ZS/BnaC04G0573500ZS	BnaC08G0207100ZS/BnaC01G0140700ZS/BnaC01G0342400ZS/Bnascaffold0571G0000500ZS/BnaC03G0299000ZS/BnaC09G0178500ZS/BnaC08G0097200ZS/BnaA03G0251700ZS/BnaC08G0425800ZS/BnaA09G0003200ZS/BnaC01G0342300ZS/BnaC01G0213300ZS/BnaA06G0022600ZS/BnaC04G0234400ZS/BnaA08G0284800ZS/BnaA10G0289800ZS/BnaA09G0574400ZS/BnaA01G0166000ZS/BnaA03G0581400ZS/BnaA03G0583200ZS/BnaC08G0207300ZS/BnaC04G0236300ZS/BnaC04G0573500ZS	23
BP	GO:0009875	pollen-pistil interaction	23/1711	85/24841	8.83e-09	7.93e-07	BnaC08G0207100ZS/BnaC01G0140700ZS/BnaC01G0342400ZS/Bnascaffold0571G0000500ZS/BnaC03G0299000ZS/BnaC09G0178500ZS/BnaC08G0097200ZS/BnaA03G0251700ZS/BnaC08G0425800ZS/BnaA09G0003200ZS/BnaC01G0342300ZS/BnaC01G0213300ZS/BnaA06G0022600ZS/BnaC04G0234400ZS/BnaA08G0284800ZS/BnaA10G0289800ZS/BnaA09G0574400ZS/BnaA01G0166000ZS/BnaA03G0581400ZS/BnaA03G0583200ZS/BnaC08G0207300ZS/BnaC04G0236300ZS/BnaC04G0573500ZS	BnaC08G0207100ZS/BnaC01G0140700ZS/BnaC01G0342400ZS/Bnascaffold0571G0000500ZS/BnaC03G0299000ZS/BnaC09G0178500ZS/BnaC08G0097200ZS/BnaA03G0251700ZS/BnaC08G0425800ZS/BnaA09G0003200ZS/BnaC01G0342300ZS/BnaC01G0213300ZS/BnaA06G0022600ZS/BnaC04G0234400ZS/BnaA08G0284800ZS/BnaA10G0289800ZS/BnaA09G0574400ZS/BnaA01G0166000ZS/BnaA03G0581400ZS/BnaA03G0583200ZS/BnaC08G0207300ZS/BnaC04G0236300ZS/BnaC04G0573500ZS	23
BP	GO:0044706	multi-multicellular organism process	23/1711	85/24841	8.83e-09	7.93e-07	BnaC08G0207100ZS/BnaC01G0140700ZS/BnaC01G0342400ZS/Bnascaffold0571G0000500ZS/BnaC03G0299000ZS/BnaC09G0178500ZS/BnaC08G0097200ZS/BnaA03G0251700ZS/BnaC08G0425800ZS/BnaA09G0003200ZS/BnaC01G0342300ZS/BnaC01G0213300ZS/BnaA06G0022600ZS/BnaC04G0234400ZS/BnaA08G0284800ZS/BnaA10G0289800ZS/BnaA09G0574400ZS/BnaA01G0166000ZS/BnaA03G0581400ZS/BnaA03G0583200ZS/BnaC08G0207300ZS/BnaC04G0236300ZS/BnaC04G0573500ZS	BnaC08G0207100ZS/BnaC01G0140700ZS/BnaC01G0342400ZS/Bnascaffold0571G0000500ZS/BnaC03G0299000ZS/BnaC09G0178500ZS/BnaC08G0097200ZS/BnaA03G0251700ZS/BnaC08G0425800ZS/BnaA09G0003200ZS/BnaC01G0342300ZS/BnaC01G0213300ZS/BnaA06G0022600ZS/BnaC04G0234400ZS/BnaA08G0284800ZS/BnaA10G0289800ZS/BnaA09G0574400ZS/BnaA01G0166000ZS/BnaA03G0581400ZS/BnaA03G0583200ZS/BnaC08G0207300ZS/BnaC04G0236300ZS/BnaC04G0573500ZS	23
BP	GO:0048544	recognition of pollen	23/1711	85/24841	8.83e-09	7.93e-07	BnaC08G0207100ZS/BnaC01G0140700ZS/BnaC01G0342400ZS/Bnascaffold0571G0000500ZS/BnaC03G0299000ZS/BnaC09G0178500ZS/BnaC08G0097200ZS/BnaA03G0251700ZS/BnaC08G0425800ZS/BnaA09G0003200ZS/BnaC01G0342300ZS/BnaC01G0213300ZS/BnaA06G0022600ZS/BnaC04G0234400ZS/BnaA08G0284800ZS/BnaA10G0289800ZS/BnaA09G0574400ZS/BnaA01G0166000ZS/BnaA03G0581400ZS/BnaA03G0583200ZS/BnaC08G0207300ZS/BnaC04G0236300ZS/BnaC04G0573500ZS	BnaC08G0207100ZS/BnaC01G0140700ZS/BnaC01G0342400ZS/Bnascaffold0571G0000500ZS/BnaC03G0299000ZS/BnaC09G0178500ZS/BnaC08G0097200ZS/BnaA03G0251700ZS/BnaC08G0425800ZS/BnaA09G0003200ZS/BnaC01G0342300ZS/BnaC01G0213300ZS/BnaA06G0022600ZS/BnaC04G0234400ZS/BnaA08G0284800ZS/BnaA10G0289800ZS/BnaA09G0574400ZS/BnaA01G0166000ZS/BnaA03G0581400ZS/BnaA03G0583200ZS/BnaC08G0207300ZS/BnaC04G0236300ZS/BnaC04G0573500ZS	23
BP	GO:0016567	protein ubiquitination	37/1711	200/24841	3.19e-08	2.51e-06	BnaC07G0398800ZS/BnaC03G0430500ZS/BnaA09G0095100ZS/BnaC04G0345900ZS/BnaA03G0425600ZS/BnaA09G0488400ZS/BnaC07G0383100ZS/BnaC03G0777200ZS/BnaC03G0390800ZS/BnaA04G0130600ZS/BnaA02G0058900ZS/BnaC04G0419400ZS/BnaA03G0354700ZS/BnaA04G0010700ZS/BnaA08G0157900ZS/BnaA02G0159400ZS/BnaA03G0325400ZS/BnaC09G0093000ZS/BnaC05G0575200ZS/BnaA09G0091800ZS/BnaC03G0130800ZS/BnaA03G0411000ZS/BnaC03G0521500ZS/BnaA04G0…	BnaC07G0398800ZS/BnaC03G0430500ZS/BnaA09G0095100ZS/BnaC04G0345900ZS/BnaA03G0425600ZS/BnaA09G0488400ZS/BnaC07G0383100ZS/BnaC03G0777200ZS/BnaC03G0390800ZS/BnaA04G0130600ZS/BnaA02G0058900ZS/BnaC04G0419400ZS/BnaA03G0354700ZS/BnaA04G0010700ZS/BnaA08G0157900ZS/BnaA02G0159400ZS/BnaA03G0325400ZS/BnaC09G0093000ZS/BnaC05G0575200ZS/BnaA09G0091800ZS/BnaC03G0130800ZS/BnaA03G0411000ZS/BnaC03G0521500ZS/BnaA04G0…	37
BP	GO:0032446	protein modification by small protein conjugation	37/1711	204/24841	5.45e-08	3.19e-06	BnaC07G0398800ZS/BnaC03G0430500ZS/BnaA09G0095100ZS/BnaC04G0345900ZS/BnaA03G0425600ZS/BnaA09G0488400ZS/BnaC07G0383100ZS/BnaC03G0777200ZS/BnaC03G0390800ZS/BnaA04G0130600ZS/BnaA02G0058900ZS/BnaC04G0419400ZS/BnaA03G0354700ZS/BnaA04G0010700ZS/BnaA08G0157900ZS/BnaA02G0159400ZS/BnaA03G0325400ZS/BnaC09G0093000ZS/BnaC05G0575200ZS/BnaA09G0091800ZS/BnaC03G0130800ZS/BnaA03G0411000ZS/BnaC03G0521500ZS/BnaA04G0…	BnaC07G0398800ZS/BnaC03G0430500ZS/BnaA09G0095100ZS/BnaC04G0345900ZS/BnaA03G0425600ZS/BnaA09G0488400ZS/BnaC07G0383100ZS/BnaC03G0777200ZS/BnaC03G0390800ZS/BnaA04G0130600ZS/BnaA02G0058900ZS/BnaC04G0419400ZS/BnaA03G0354700ZS/BnaA04G0010700ZS/BnaA08G0157900ZS/BnaA02G0159400ZS/BnaA03G0325400ZS/BnaC09G0093000ZS/BnaC05G0575200ZS/BnaA09G0091800ZS/BnaC03G0130800ZS/BnaA03G0411000ZS/BnaC03G0521500ZS/BnaA04G0…	37
BP	GO:0000003	reproduction	23/1711	93/24841	5.58e-08	3.19e-06	BnaC08G0207100ZS/BnaC01G0140700ZS/BnaC01G0342400ZS/Bnascaffold0571G0000500ZS/BnaC03G0299000ZS/BnaC09G0178500ZS/BnaC08G0097200ZS/BnaA03G0251700ZS/BnaC08G0425800ZS/BnaA09G0003200ZS/BnaC01G0342300ZS/BnaC01G0213300ZS/BnaA06G0022600ZS/BnaC04G0234400ZS/BnaA08G0284800ZS/BnaA10G0289800ZS/BnaA09G0574400ZS/BnaA01G0166000ZS/BnaA03G0581400ZS/BnaA03G0583200ZS/BnaC08G0207300ZS/BnaC04G0236300ZS/BnaC04G0573500ZS	BnaC08G0207100ZS/BnaC01G0140700ZS/BnaC01G0342400ZS/Bnascaffold0571G0000500ZS/BnaC03G0299000ZS/BnaC09G0178500ZS/BnaC08G0097200ZS/BnaA03G0251700ZS/BnaC08G0425800ZS/BnaA09G0003200ZS/BnaC01G0342300ZS/BnaC01G0213300ZS/BnaA06G0022600ZS/BnaC04G0234400ZS/BnaA08G0284800ZS/BnaA10G0289800ZS/BnaA09G0574400ZS/BnaA01G0166000ZS/BnaA03G0581400ZS/BnaA03G0583200ZS/BnaC08G0207300ZS/BnaC04G0236300ZS/BnaC04G0573500ZS	23
BP	GO:0022414	reproductive process	23/1711	93/24841	5.58e-08	3.19e-06	BnaC08G0207100ZS/BnaC01G0140700ZS/BnaC01G0342400ZS/Bnascaffold0571G0000500ZS/BnaC03G0299000ZS/BnaC09G0178500ZS/BnaC08G0097200ZS/BnaA03G0251700ZS/BnaC08G0425800ZS/BnaA09G0003200ZS/BnaC01G0342300ZS/BnaC01G0213300ZS/BnaA06G0022600ZS/BnaC04G0234400ZS/BnaA08G0284800ZS/BnaA10G0289800ZS/BnaA09G0574400ZS/BnaA01G0166000ZS/BnaA03G0581400ZS/BnaA03G0583200ZS/BnaC08G0207300ZS/BnaC04G0236300ZS/BnaC04G0573500ZS	BnaC08G0207100ZS/BnaC01G0140700ZS/BnaC01G0342400ZS/Bnascaffold0571G0000500ZS/BnaC03G0299000ZS/BnaC09G0178500ZS/BnaC08G0097200ZS/BnaA03G0251700ZS/BnaC08G0425800ZS/BnaA09G0003200ZS/BnaC01G0342300ZS/BnaC01G0213300ZS/BnaA06G0022600ZS/BnaC04G0234400ZS/BnaA08G0284800ZS/BnaA10G0289800ZS/BnaA09G0574400ZS/BnaA01G0166000ZS/BnaA03G0581400ZS/BnaA03G0583200ZS/BnaC08G0207300ZS/BnaC04G0236300ZS/BnaC04G0573500ZS	23
BP	GO:0032501	multicellular organismal process	24/1711	161/24841	0.000282353	0.0144447	BnaC08G0207100ZS/BnaC01G0140700ZS/BnaC01G0342400ZS/Bnascaffold0571G0000500ZS/BnaC03G0299000ZS/BnaC09G0178500ZS/BnaC08G0097200ZS/BnaA03G0251700ZS/BnaC08G0425800ZS/BnaA09G0003200ZS/BnaC01G0342300ZS/BnaC01G0213300ZS/BnaA06G0022600ZS/BnaC04G0234400ZS/BnaA08G0284800ZS/BnaA10G0289800ZS/BnaA09G0533600ZS/BnaA09G0574400ZS/BnaA01G0166000ZS/BnaA03G0581400ZS/BnaA03G0583200ZS/BnaC08G0207300ZS/BnaC04G0236300ZS…	BnaC08G0207100ZS/BnaC01G0140700ZS/BnaC01G0342400ZS/Bnascaffold0571G0000500ZS/BnaC03G0299000ZS/BnaC09G0178500ZS/BnaC08G0097200ZS/BnaA03G0251700ZS/BnaC08G0425800ZS/BnaA09G0003200ZS/BnaC01G0342300ZS/BnaC01G0213300ZS/BnaA06G0022600ZS/BnaC04G0234400ZS/BnaA08G0284800ZS/BnaA10G0289800ZS/BnaA09G0533600ZS/BnaA09G0574400ZS/BnaA01G0166000ZS/BnaA03G0581400ZS/BnaA03G0583200ZS/BnaC08G0207300ZS/BnaC04G0236300ZS…	24
BP	GO:0070647	protein modification by small protein conjugation or removal	39/1711	316/24841	0.000298539	0.0144447	BnaC07G0398800ZS/BnaC03G0430500ZS/BnaA09G0095100ZS/BnaC04G0345900ZS/BnaA03G0425600ZS/BnaA09G0488400ZS/BnaC07G0383100ZS/BnaC03G0777200ZS/BnaC03G0390800ZS/BnaA04G0130600ZS/BnaA02G0058900ZS/BnaC04G0419400ZS/BnaA03G0354700ZS/BnaA04G0010700ZS/BnaA08G0157900ZS/BnaA02G0159400ZS/BnaA03G0325400ZS/BnaC09G0093000ZS/BnaC05G0575200ZS/BnaA09G0091800ZS/BnaC03G0130800ZS/BnaA03G0411000ZS/BnaC03G0521500ZS/BnaA04G0…	BnaC07G0398800ZS/BnaC03G0430500ZS/BnaA09G0095100ZS/BnaC04G0345900ZS/BnaA03G0425600ZS/BnaA09G0488400ZS/BnaC07G0383100ZS/BnaC03G0777200ZS/BnaC03G0390800ZS/BnaA04G0130600ZS/BnaA02G0058900ZS/BnaC04G0419400ZS/BnaA03G0354700ZS/BnaA04G0010700ZS/BnaA08G0157900ZS/BnaA02G0159400ZS/BnaA03G0325400ZS/BnaC09G0093000ZS/BnaC05G0575200ZS/BnaA09G0091800ZS/BnaC03G0130800ZS/BnaA03G0411000ZS/BnaC03G0521500ZS/BnaA04G0…	39
BP	GO:0006730	one-carbon metabolic process	4/1711	10/24841	0.00336267	0.117507	BnaC03G0461700ZS/BnaA07G0074000ZS/BnaC07G0115300ZS/BnaA03G0377000ZS	BnaC03G0461700ZS/BnaA07G0074000ZS/BnaC07G0115300ZS/BnaA03G0377000ZS	4
BP	GO:0010109	regulation of photosynthesis	4/1711	10/24841	0.00336267	0.117507	BnaC09G0099600ZS/BnaA07G0148100ZS/BnaC07G0213800ZS/BnaA02G0419000ZS	BnaC09G0099600ZS/BnaA07G0148100ZS/BnaC07G0213800ZS/BnaA02G0419000ZS	4
BP	GO:0042548	regulation of photosynthesis, light reaction	4/1711	10/24841	0.00336267	0.117507	BnaC09G0099600ZS/BnaA07G0148100ZS/BnaC07G0213800ZS/BnaA02G0419000ZS	BnaC09G0099600ZS/BnaA07G0148100ZS/BnaC07G0213800ZS/BnaA02G0419000ZS	4
BP	GO:0042549	photosystem II stabilization	4/1711	10/24841	0.00336267	0.117507	BnaC09G0099600ZS/BnaA07G0148100ZS/BnaC07G0213800ZS/BnaA02G0419000ZS	BnaC09G0099600ZS/BnaA07G0148100ZS/BnaC07G0213800ZS/BnaA02G0419000ZS	4
BP	GO:0043467	regulation of generation of precursor metabolites and energy	4/1711	10/24841	0.00336267	0.117507	BnaC09G0099600ZS/BnaA07G0148100ZS/BnaC07G0213800ZS/BnaA02G0419000ZS	BnaC09G0099600ZS/BnaA07G0148100ZS/BnaC07G0213800ZS/BnaA02G0419000ZS	4
BP	GO:0006568	tryptophan metabolic process	4/1711	12/24841	0.0070919	0.212419	BnaC07G0518500ZS/BnaA09G0505300ZS/BnaC08G0346300ZS/BnaA02G0020300ZS	BnaC07G0518500ZS/BnaA09G0505300ZS/BnaC08G0346300ZS/BnaA02G0020300ZS	4
BP	GO:0006586	indolalkylamine metabolic process	4/1711	12/24841	0.0070919	0.212419	BnaC07G0518500ZS/BnaA09G0505300ZS/BnaC08G0346300ZS/BnaA02G0020300ZS	BnaC07G0518500ZS/BnaA09G0505300ZS/BnaC08G0346300ZS/BnaA02G0020300ZS	4
BP	GO:0042430	indole-containing compound metabolic process	4/1711	12/24841	0.0070919	0.212419	BnaC07G0518500ZS/BnaA09G0505300ZS/BnaC08G0346300ZS/BnaA02G0020300ZS	BnaC07G0518500ZS/BnaA09G0505300ZS/BnaC08G0346300ZS/BnaA02G0020300ZS	4
BP	GO:0019684	photosynthesis, light reaction	5/1711	26/24841	0.0301103	0.61919	BnaC09G0099600ZS/BnaA07G0148100ZS/BnaC05G0021700ZS/BnaC07G0213800ZS/BnaA02G0419000ZS	BnaC09G0099600ZS/BnaA07G0148100ZS/BnaC05G0021700ZS/BnaC07G0213800ZS/BnaA02G0419000ZS	5
BP	GO:0009308	amine metabolic process	13/1711	106/24841	0.03026	0.61919	BnaA02G0076600ZS/BnaC03G0801200ZS/BnaC06G0415500ZS/BnaC03G0076900ZS/BnaC03G0799200ZS/BnaC07G0518500ZS/BnaA03G0017500ZS/BnaC07G0025400ZS/BnaA02G0120800ZS/BnaA09G0505300ZS/BnaC08G0346300ZS/BnaA02G0020300ZS/BnaC01G0252100ZS	BnaA02G0076600ZS/BnaC03G0801200ZS/BnaC06G0415500ZS/BnaC03G0076900ZS/BnaC03G0799200ZS/BnaC07G0518500ZS/BnaA03G0017500ZS/BnaC07G0025400ZS/BnaA02G0120800ZS/BnaA09G0505300ZS/BnaC08G0346300ZS/BnaA02G0020300ZS/BnaC01G0252100ZS	13
BP	GO:0003333	amino acid transmembrane transport	8/1711	54/24841	0.0305806	0.61919	BnaC07G0435600ZS/BnaC04G0373700ZS/BnaC04G0537200ZS/BnaA09G0001800ZS/BnaA03G0459600ZS/BnaC07G0271200ZS/BnaC01G0395000ZS/BnaA06G0406200ZS	BnaC07G0435600ZS/BnaC04G0373700ZS/BnaC04G0537200ZS/BnaA09G0001800ZS/BnaA03G0459600ZS/BnaC07G0271200ZS/BnaC01G0395000ZS/BnaA06G0406200ZS	8
BP	GO:0006865	amino acid transport	8/1711	54/24841	0.0305806	0.61919	BnaC07G0435600ZS/BnaC04G0373700ZS/BnaC04G0537200ZS/BnaA09G0001800ZS/BnaA03G0459600ZS/BnaC07G0271200ZS/BnaC01G0395000ZS/BnaA06G0406200ZS	BnaC07G0435600ZS/BnaC04G0373700ZS/BnaC04G0537200ZS/BnaA09G0001800ZS/BnaA03G0459600ZS/BnaC07G0271200ZS/BnaC01G0395000ZS/BnaA06G0406200ZS	8
BP	GO:0098656	anion transmembrane transport	9/1711	64/24841	0.0305905	0.61919	BnaC07G0435600ZS/BnaC04G0373700ZS/BnaC04G0537200ZS/BnaA09G0001800ZS/BnaA03G0459600ZS/BnaC07G0271200ZS/BnaC09G0282500ZS/BnaC01G0395000ZS/BnaA06G0406200ZS	BnaC07G0435600ZS/BnaC04G0373700ZS/BnaC04G0537200ZS/BnaA09G0001800ZS/BnaA03G0459600ZS/BnaC07G0271200ZS/BnaC09G0282500ZS/BnaC01G0395000ZS/BnaA06G0406200ZS	9
BP	GO:1903825	organic acid transmembrane transport	9/1711	64/24841	0.0305905	0.61919	BnaC07G0435600ZS/BnaC04G0373700ZS/BnaC04G0537200ZS/BnaA09G0001800ZS/BnaA03G0459600ZS/BnaC07G0271200ZS/BnaC09G0282500ZS/BnaC01G0395000ZS/BnaA06G0406200ZS	BnaC07G0435600ZS/BnaC04G0373700ZS/BnaC04G0537200ZS/BnaA09G0001800ZS/BnaA03G0459600ZS/BnaC07G0271200ZS/BnaC09G0282500ZS/BnaC01G0395000ZS/BnaA06G0406200ZS	9
BP	GO:1905039	carboxylic acid transmembrane transport	9/1711	64/24841	0.0305905	0.61919	BnaC07G0435600ZS/BnaC04G0373700ZS/BnaC04G0537200ZS/BnaA09G0001800ZS/BnaA03G0459600ZS/BnaC07G0271200ZS/BnaC09G0282500ZS/BnaC01G0395000ZS/BnaA06G0406200ZS	BnaC07G0435600ZS/BnaC04G0373700ZS/BnaC04G0537200ZS/BnaA09G0001800ZS/BnaA03G0459600ZS/BnaC07G0271200ZS/BnaC09G0282500ZS/BnaC01G0395000ZS/BnaA06G0406200ZS	9
BP	GO:0015711	organic anion transport	12/1711	96/24841	0.0320303	0.61919	BnaC07G0435600ZS/BnaC01G0404500ZS/BnaC04G0373700ZS/BnaC04G0537200ZS/BnaA09G0001800ZS/BnaA03G0459600ZS/BnaC03G0333500ZS/BnaC07G0271200ZS/BnaC09G0282500ZS/BnaC01G0395000ZS/BnaA06G0406200ZS/BnaC09G0000900ZS	BnaC07G0435600ZS/BnaC01G0404500ZS/BnaC04G0373700ZS/BnaC04G0537200ZS/BnaA09G0001800ZS/BnaA03G0459600ZS/BnaC03G0333500ZS/BnaC07G0271200ZS/BnaC09G0282500ZS/BnaC01G0395000ZS/BnaA06G0406200ZS/BnaC09G0000900ZS	12
BP	GO:0015849	organic acid transport	12/1711	96/24841	0.0320303	0.61919	BnaC07G0435600ZS/BnaC01G0404500ZS/BnaC04G0373700ZS/BnaC04G0537200ZS/BnaA09G0001800ZS/BnaA03G0459600ZS/BnaC03G0333500ZS/BnaC07G0271200ZS/BnaC09G0282500ZS/BnaC01G0395000ZS/BnaA06G0406200ZS/BnaC09G0000900ZS	BnaC07G0435600ZS/BnaC01G0404500ZS/BnaC04G0373700ZS/BnaC04G0537200ZS/BnaA09G0001800ZS/BnaA03G0459600ZS/BnaC03G0333500ZS/BnaC07G0271200ZS/BnaC09G0282500ZS/BnaC01G0395000ZS/BnaA06G0406200ZS/BnaC09G0000900ZS	12
BP	GO:0046942	carboxylic acid transport	12/1711	96/24841	0.0320303	0.61919	BnaC07G0435600ZS/BnaC01G0404500ZS/BnaC04G0373700ZS/BnaC04G0537200ZS/BnaA09G0001800ZS/BnaA03G0459600ZS/BnaC03G0333500ZS/BnaC07G0271200ZS/BnaC09G0282500ZS/BnaC01G0395000ZS/BnaA06G0406200ZS/BnaC09G0000900ZS	BnaC07G0435600ZS/BnaC01G0404500ZS/BnaC04G0373700ZS/BnaC04G0537200ZS/BnaA09G0001800ZS/BnaA03G0459600ZS/BnaC03G0333500ZS/BnaC07G0271200ZS/BnaC09G0282500ZS/BnaC01G0395000ZS/BnaA06G0406200ZS/BnaC09G0000900ZS	12
BP	GO:0019310	inositol catabolic process	3/1711	11/24841	0.0354386	0.61919	BnaA06G0095300ZS/BnaC09G0129400ZS/BnaA09G0123600ZS	BnaA06G0095300ZS/BnaC09G0129400ZS/BnaA09G0123600ZS	3
BP	GO:0044275	cellular carbohydrate catabolic process	3/1711	11/24841	0.0354386	0.61919	BnaA06G0095300ZS/BnaC09G0129400ZS/BnaA09G0123600ZS	BnaA06G0095300ZS/BnaC09G0129400ZS/BnaA09G0123600ZS	3
BP	GO:0046164	alcohol catabolic process	3/1711	11/24841	0.0354386	0.61919	BnaA06G0095300ZS/BnaC09G0129400ZS/BnaA09G0123600ZS	BnaA06G0095300ZS/BnaC09G0129400ZS/BnaA09G0123600ZS	3
BP	GO:0046174	polyol catabolic process	3/1711	11/24841	0.0354386	0.61919	BnaA06G0095300ZS/BnaC09G0129400ZS/BnaA09G0123600ZS	BnaA06G0095300ZS/BnaC09G0129400ZS/BnaA09G0123600ZS	3
BP	GO:1901616	organic hydroxy compound catabolic process	3/1711	11/24841	0.0354386	0.61919	BnaA06G0095300ZS/BnaC09G0129400ZS/BnaA09G0123600ZS	BnaA06G0095300ZS/BnaC09G0129400ZS/BnaA09G0123600ZS	3
BP	GO:0072330	monocarboxylic acid biosynthetic process	31/1711	322/24841	0.0374622	0.636858	BnaA10G0095200ZS/BnaA03G0034600ZS/BnaC07G0221800ZS/BnaA03G0374700ZS/BnaA09G0572100ZS/BnaA06G0045100ZS/BnaA10G0095100ZS/BnaC05G0056900ZS/BnaC04G0340200ZS/BnaA04G0173100ZS/BnaA03G0115300ZS/BnaC09G0079500ZS/BnaC06G0025000ZS/BnaA06G0135600ZS/BnaC04G0471200ZS/BnaA06G0440600ZS/BnaA04G0185100ZS/BnaC03G0526600ZS/BnaC01G0200700ZS/BnaC04G0428900ZS/BnaC04G0431600ZS/BnaA03G0167300ZS/BnaA09G0085400ZS/BnaA02G0…	BnaA10G0095200ZS/BnaA03G0034600ZS/BnaC07G0221800ZS/BnaA03G0374700ZS/BnaA09G0572100ZS/BnaA06G0045100ZS/BnaA10G0095100ZS/BnaC05G0056900ZS/BnaC04G0340200ZS/BnaA04G0173100ZS/BnaA03G0115300ZS/BnaC09G0079500ZS/BnaC06G0025000ZS/BnaA06G0135600ZS/BnaC04G0471200ZS/BnaA06G0440600ZS/BnaA04G0185100ZS/BnaC03G0526600ZS/BnaC01G0200700ZS/BnaC04G0428900ZS/BnaC04G0431600ZS/BnaA03G0167300ZS/BnaA09G0085400ZS/BnaA02G0…	31
BP	GO:0006576	cellular biogenic amine metabolic process	8/1711	57/24841	0.0405868	0.654592	BnaA02G0076600ZS/BnaC03G0076900ZS/BnaC03G0799200ZS/BnaC07G0518500ZS/BnaA03G0017500ZS/BnaA09G0505300ZS/BnaC08G0346300ZS/BnaA02G0020300ZS	BnaA02G0076600ZS/BnaC03G0076900ZS/BnaC03G0799200ZS/BnaC07G0518500ZS/BnaA03G0017500ZS/BnaA09G0505300ZS/BnaC08G0346300ZS/BnaA02G0020300ZS	8
BP	GO:0044106	cellular amine metabolic process	8/1711	57/24841	0.0405868	0.654592	BnaA02G0076600ZS/BnaC03G0076900ZS/BnaC03G0799200ZS/BnaC07G0518500ZS/BnaA03G0017500ZS/BnaA09G0505300ZS/BnaC08G0346300ZS/BnaA02G0020300ZS	BnaA02G0076600ZS/BnaC03G0076900ZS/BnaC03G0799200ZS/BnaC07G0518500ZS/BnaA03G0017500ZS/BnaA09G0505300ZS/BnaC08G0346300ZS/BnaA02G0020300ZS	8
BP	GO:0006098	pentose-phosphate shunt	4/1711	20/24841	0.0447624	0.656609	BnaA01G0416200ZS/BnaC01G0499100ZS/BnaA02G0313600ZS/BnaC05G0543200ZS	BnaA01G0416200ZS/BnaC01G0499100ZS/BnaA02G0313600ZS/BnaC05G0543200ZS	4
BP	GO:0051156	glucose 6-phosphate metabolic process	4/1711	20/24841	0.0447624	0.656609	BnaA01G0416200ZS/BnaC01G0499100ZS/BnaA02G0313600ZS/BnaC05G0543200ZS	BnaA01G0416200ZS/BnaC01G0499100ZS/BnaA02G0313600ZS/BnaC05G0543200ZS	4
BP	GO:0009081	branched-chain amino acid metabolic process	3/1711	12/24841	0.0448875	0.656609	BnaA09G0536300ZS/BnaC08G0469100ZS/BnaC05G0155400ZS	BnaA09G0536300ZS/BnaC08G0469100ZS/BnaC05G0155400ZS	3
BP	GO:0009082	branched-chain amino acid biosynthetic process	3/1711	12/24841	0.0448875	0.656609	BnaA09G0536300ZS/BnaC08G0469100ZS/BnaC05G0155400ZS	BnaA09G0536300ZS/BnaC08G0469100ZS/BnaC05G0155400ZS	3
CC	GO:0009521	photosystem	36/559	131/9099	7.34e-15	5.45e-13	BnaA02G0406900ZS/BnaA02G0234500ZS/BnaC09G0099600ZS/BnaA08G0018800ZS/BnaA06G0003300ZS/BnaC06G0063400ZS/BnaA07G0148100ZS/BnaA06G0019700ZS/BnaA07G0054200ZS/BnaC06G0141300ZS/BnaA08G0057800ZS/BnaA09G0231200ZS/BnaC09G0080900ZS/BnaC05G0273200ZS/BnaA08G0161600ZS/BnaC08G0024800ZS/BnaA01G0083000ZS/BnaA09G0400100ZS/BnaA09G0028400ZS/BnaC06G0090200ZS/BnaC08G0110100ZS/BnaA07G0295600ZS/BnaC09G0013000ZS/BnaC07G0…	BnaA02G0406900ZS/BnaA02G0234500ZS/BnaC09G0099600ZS/BnaA08G0018800ZS/BnaA06G0003300ZS/BnaC06G0063400ZS/BnaA07G0148100ZS/BnaA06G0019700ZS/BnaA07G0054200ZS/BnaC06G0141300ZS/BnaA08G0057800ZS/BnaA09G0231200ZS/BnaC09G0080900ZS/BnaC05G0273200ZS/BnaA08G0161600ZS/BnaC08G0024800ZS/BnaA01G0083000ZS/BnaA09G0400100ZS/BnaA09G0028400ZS/BnaC06G0090200ZS/BnaC08G0110100ZS/BnaA07G0295600ZS/BnaC09G0013000ZS/BnaC07G0…	36
CC	GO:0009522	photosystem I	21/559	43/9099	7.37e-15	5.45e-13	BnaA02G0406900ZS/BnaA08G0018800ZS/BnaA06G0003300ZS/BnaC06G0063400ZS/BnaA06G0019700ZS/BnaC06G0141300ZS/BnaA08G0057800ZS/BnaC09G0080900ZS/BnaC05G0273200ZS/BnaA08G0161600ZS/BnaA01G0083000ZS/BnaA09G0400100ZS/BnaA09G0028400ZS/BnaC06G0090200ZS/BnaC09G0013000ZS/BnaC03G0790700ZS/BnaC08G0180100ZS/BnaA08G0085100ZS/BnaC08G0121200ZS/BnaC05G0262600ZS/BnaA06G0291500ZS	BnaA02G0406900ZS/BnaA08G0018800ZS/BnaA06G0003300ZS/BnaC06G0063400ZS/BnaA06G0019700ZS/BnaC06G0141300ZS/BnaA08G0057800ZS/BnaC09G0080900ZS/BnaC05G0273200ZS/BnaA08G0161600ZS/BnaA01G0083000ZS/BnaA09G0400100ZS/BnaA09G0028400ZS/BnaC06G0090200ZS/BnaC09G0013000ZS/BnaC03G0790700ZS/BnaC08G0180100ZS/BnaA08G0085100ZS/BnaC08G0121200ZS/BnaC05G0262600ZS/BnaA06G0291500ZS	21
CC	GO:0034357	photosynthetic membrane	36/559	138/9099	4.28e-14	2.05e-12	BnaA02G0406900ZS/BnaA02G0234500ZS/BnaC09G0099600ZS/BnaA08G0018800ZS/BnaA06G0003300ZS/BnaC06G0063400ZS/BnaA07G0148100ZS/BnaA06G0019700ZS/BnaA07G0054200ZS/BnaC06G0141300ZS/BnaA08G0057800ZS/BnaA09G0231200ZS/BnaC09G0080900ZS/BnaC05G0273200ZS/BnaA08G0161600ZS/BnaC08G0024800ZS/BnaA01G0083000ZS/BnaA09G0400100ZS/BnaA09G0028400ZS/BnaC06G0090200ZS/BnaC08G0110100ZS/BnaA07G0295600ZS/BnaC09G0013000ZS/BnaC07G0…	BnaA02G0406900ZS/BnaA02G0234500ZS/BnaC09G0099600ZS/BnaA08G0018800ZS/BnaA06G0003300ZS/BnaC06G0063400ZS/BnaA07G0148100ZS/BnaA06G0019700ZS/BnaA07G0054200ZS/BnaC06G0141300ZS/BnaA08G0057800ZS/BnaA09G0231200ZS/BnaC09G0080900ZS/BnaC05G0273200ZS/BnaA08G0161600ZS/BnaC08G0024800ZS/BnaA01G0083000ZS/BnaA09G0400100ZS/BnaA09G0028400ZS/BnaC06G0090200ZS/BnaC08G0110100ZS/BnaA07G0295600ZS/BnaC09G0013000ZS/BnaC07G0…	36
CC	GO:0009579	thylakoid	36/559	140/9099	6.93e-14	2.05e-12	BnaA02G0406900ZS/BnaA02G0234500ZS/BnaC09G0099600ZS/BnaA08G0018800ZS/BnaA06G0003300ZS/BnaC06G0063400ZS/BnaA07G0148100ZS/BnaA06G0019700ZS/BnaA07G0054200ZS/BnaC06G0141300ZS/BnaA08G0057800ZS/BnaA09G0231200ZS/BnaC09G0080900ZS/BnaC05G0273200ZS/BnaA08G0161600ZS/BnaC08G0024800ZS/BnaA01G0083000ZS/BnaA09G0400100ZS/BnaA09G0028400ZS/BnaC06G0090200ZS/BnaC08G0110100ZS/BnaA07G0295600ZS/BnaC09G0013000ZS/BnaC07G0…	BnaA02G0406900ZS/BnaA02G0234500ZS/BnaC09G0099600ZS/BnaA08G0018800ZS/BnaA06G0003300ZS/BnaC06G0063400ZS/BnaA07G0148100ZS/BnaA06G0019700ZS/BnaA07G0054200ZS/BnaC06G0141300ZS/BnaA08G0057800ZS/BnaA09G0231200ZS/BnaC09G0080900ZS/BnaC05G0273200ZS/BnaA08G0161600ZS/BnaC08G0024800ZS/BnaA01G0083000ZS/BnaA09G0400100ZS/BnaA09G0028400ZS/BnaC06G0090200ZS/BnaC08G0110100ZS/BnaA07G0295600ZS/BnaC09G0013000ZS/BnaC07G0…	36
CC	GO:0044436	thylakoid part	36/559	140/9099	6.93e-14	2.05e-12	BnaA02G0406900ZS/BnaA02G0234500ZS/BnaC09G0099600ZS/BnaA08G0018800ZS/BnaA06G0003300ZS/BnaC06G0063400ZS/BnaA07G0148100ZS/BnaA06G0019700ZS/BnaA07G0054200ZS/BnaC06G0141300ZS/BnaA08G0057800ZS/BnaA09G0231200ZS/BnaC09G0080900ZS/BnaC05G0273200ZS/BnaA08G0161600ZS/BnaC08G0024800ZS/BnaA01G0083000ZS/BnaA09G0400100ZS/BnaA09G0028400ZS/BnaC06G0090200ZS/BnaC08G0110100ZS/BnaA07G0295600ZS/BnaC09G0013000ZS/BnaC07G0…	BnaA02G0406900ZS/BnaA02G0234500ZS/BnaC09G0099600ZS/BnaA08G0018800ZS/BnaA06G0003300ZS/BnaC06G0063400ZS/BnaA07G0148100ZS/BnaA06G0019700ZS/BnaA07G0054200ZS/BnaC06G0141300ZS/BnaA08G0057800ZS/BnaA09G0231200ZS/BnaC09G0080900ZS/BnaC05G0273200ZS/BnaA08G0161600ZS/BnaC08G0024800ZS/BnaA01G0083000ZS/BnaA09G0400100ZS/BnaA09G0028400ZS/BnaC06G0090200ZS/BnaC08G0110100ZS/BnaA07G0295600ZS/BnaC09G0013000ZS/BnaC07G0…	36
CC	GO:0009538	photosystem I reaction center	14/559	24/9099	1.03e-11	2.54e-10	BnaA08G0018800ZS/BnaC06G0063400ZS/BnaA06G0019700ZS/BnaA08G0057800ZS/BnaC05G0273200ZS/BnaA08G0161600ZS/BnaA01G0083000ZS/BnaA09G0400100ZS/BnaA09G0028400ZS/BnaC09G0013000ZS/BnaC03G0790700ZS/BnaC08G0180100ZS/BnaA08G0085100ZS/BnaC08G0121200ZS	BnaA08G0018800ZS/BnaC06G0063400ZS/BnaA06G0019700ZS/BnaA08G0057800ZS/BnaC05G0273200ZS/BnaA08G0161600ZS/BnaA01G0083000ZS/BnaA09G0400100ZS/BnaA09G0028400ZS/BnaC09G0013000ZS/BnaC03G0790700ZS/BnaC08G0180100ZS/BnaA08G0085100ZS/BnaC08G0121200ZS	14
CC	GO:0009523	photosystem II	15/559	83/9099	0.000137325	0.00290344	BnaA02G0234500ZS/BnaC09G0099600ZS/BnaA07G0148100ZS/BnaA07G0054200ZS/BnaA09G0231200ZS/BnaC08G0024800ZS/BnaC08G0110100ZS/BnaA07G0295600ZS/BnaC07G0213800ZS/BnaA07G0278800ZS/BnaA02G0419000ZS/BnaA08G0093300ZS/BnaC06G0252600ZS/BnaC08G0133500ZS/BnaA05G0066100ZS	BnaA02G0234500ZS/BnaC09G0099600ZS/BnaA07G0148100ZS/BnaA07G0054200ZS/BnaA09G0231200ZS/BnaC08G0024800ZS/BnaC08G0110100ZS/BnaA07G0295600ZS/BnaC07G0213800ZS/BnaA07G0278800ZS/BnaA02G0419000ZS/BnaA08G0093300ZS/BnaC06G0252600ZS/BnaC08G0133500ZS/BnaA05G0066100ZS	15
CC	GO:0009654	photosystem II oxygen evolving complex	11/559	67/9099	0.00236037	0.0436668	BnaA02G0234500ZS/BnaC09G0099600ZS/BnaA07G0148100ZS/BnaA09G0231200ZS/BnaC08G0024800ZS/BnaC07G0213800ZS/BnaA02G0419000ZS/BnaA08G0093300ZS/BnaC06G0252600ZS/BnaC08G0133500ZS/BnaA05G0066100ZS	BnaA02G0234500ZS/BnaC09G0099600ZS/BnaA07G0148100ZS/BnaA09G0231200ZS/BnaC08G0024800ZS/BnaC07G0213800ZS/BnaA02G0419000ZS/BnaA08G0093300ZS/BnaC06G0252600ZS/BnaC08G0133500ZS/BnaA05G0066100ZS	11
CC	GO:1990204	oxidoreductase complex	11/559	73/9099	0.00468735	0.0770808	BnaA02G0234500ZS/BnaC09G0099600ZS/BnaA07G0148100ZS/BnaA09G0231200ZS/BnaC08G0024800ZS/BnaC07G0213800ZS/BnaA02G0419000ZS/BnaA08G0093300ZS/BnaC06G0252600ZS/BnaC08G0133500ZS/BnaA05G0066100ZS	BnaA02G0234500ZS/BnaC09G0099600ZS/BnaA07G0148100ZS/BnaA09G0231200ZS/BnaC08G0024800ZS/BnaC07G0213800ZS/BnaA02G0419000ZS/BnaA08G0093300ZS/BnaC06G0252600ZS/BnaC08G0133500ZS/BnaA05G0066100ZS	11
CC	GO:0042651	thylakoid membrane	11/559	74/9099	0.00520959	0.0771019	BnaA02G0234500ZS/BnaC09G0099600ZS/BnaA07G0148100ZS/BnaA09G0231200ZS/BnaC08G0024800ZS/BnaC07G0213800ZS/BnaA02G0419000ZS/BnaA08G0093300ZS/BnaC06G0252600ZS/BnaC08G0133500ZS/BnaA05G0066100ZS	BnaA02G0234500ZS/BnaC09G0099600ZS/BnaA07G0148100ZS/BnaA09G0231200ZS/BnaC08G0024800ZS/BnaC07G0213800ZS/BnaA02G0419000ZS/BnaA08G0093300ZS/BnaC06G0252600ZS/BnaC08G0133500ZS/BnaA05G0066100ZS	11
CC	GO:0019898	extrinsic component of membrane	9/559	65/9099	0.0171787	0.231131	BnaC09G0099600ZS/BnaA07G0148100ZS/BnaA09G0231200ZS/BnaC08G0024800ZS/BnaC07G0213800ZS/BnaA02G0419000ZS/BnaA08G0093300ZS/BnaC08G0133500ZS/BnaA05G0066100ZS	BnaC09G0099600ZS/BnaA07G0148100ZS/BnaA09G0231200ZS/BnaC08G0024800ZS/BnaC07G0213800ZS/BnaA02G0419000ZS/BnaA08G0093300ZS/BnaC08G0133500ZS/BnaA05G0066100ZS	9
MF	GO:0004842	ubiquitin-protein transferase activity	40/2341	241/38940	5.31e-09	1.12e-06	BnaA02G0009500ZS/BnaC07G0398800ZS/BnaC03G0430500ZS/BnaA09G0095100ZS/BnaC01G0415600ZS/BnaC04G0345900ZS/BnaA08G0270700ZS/BnaA03G0425600ZS/BnaA09G0488400ZS/BnaC07G0383100ZS/BnaC03G0777200ZS/BnaC03G0390800ZS/BnaA04G0130600ZS/BnaA02G0058900ZS/BnaC04G0419400ZS/BnaA03G0354700ZS/BnaA04G0010700ZS/BnaA08G0157900ZS/BnaA02G0159400ZS/BnaA03G0325400ZS/BnaC09G0093000ZS/BnaC05G0575200ZS/BnaA09G0091800ZS/BnaC03G0…	BnaA02G0009500ZS/BnaC07G0398800ZS/BnaC03G0430500ZS/BnaA09G0095100ZS/BnaC01G0415600ZS/BnaC04G0345900ZS/BnaA08G0270700ZS/BnaA03G0425600ZS/BnaA09G0488400ZS/BnaC07G0383100ZS/BnaC03G0777200ZS/BnaC03G0390800ZS/BnaA04G0130600ZS/BnaA02G0058900ZS/BnaC04G0419400ZS/BnaA03G0354700ZS/BnaA04G0010700ZS/BnaA08G0157900ZS/BnaA02G0159400ZS/BnaA03G0325400ZS/BnaC09G0093000ZS/BnaC05G0575200ZS/BnaA09G0091800ZS/BnaC03G0…	40
MF	GO:0019787	ubiquitin-like protein transferase activity	40/2341	241/38940	5.31e-09	1.12e-06	BnaA02G0009500ZS/BnaC07G0398800ZS/BnaC03G0430500ZS/BnaA09G0095100ZS/BnaC01G0415600ZS/BnaC04G0345900ZS/BnaA08G0270700ZS/BnaA03G0425600ZS/BnaA09G0488400ZS/BnaC07G0383100ZS/BnaC03G0777200ZS/BnaC03G0390800ZS/BnaA04G0130600ZS/BnaA02G0058900ZS/BnaC04G0419400ZS/BnaA03G0354700ZS/BnaA04G0010700ZS/BnaA08G0157900ZS/BnaA02G0159400ZS/BnaA03G0325400ZS/BnaC09G0093000ZS/BnaC05G0575200ZS/BnaA09G0091800ZS/BnaC03G0…	BnaA02G0009500ZS/BnaC07G0398800ZS/BnaC03G0430500ZS/BnaA09G0095100ZS/BnaC01G0415600ZS/BnaC04G0345900ZS/BnaA08G0270700ZS/BnaA03G0425600ZS/BnaA09G0488400ZS/BnaC07G0383100ZS/BnaC03G0777200ZS/BnaC03G0390800ZS/BnaA04G0130600ZS/BnaA02G0058900ZS/BnaC04G0419400ZS/BnaA03G0354700ZS/BnaA04G0010700ZS/BnaA08G0157900ZS/BnaA02G0159400ZS/BnaA03G0325400ZS/BnaC09G0093000ZS/BnaC05G0575200ZS/BnaA09G0091800ZS/BnaC03G0…	40
MF	GO:0043531	ADP binding	33/2341	291/38940	0.000367122	0.0516418	BnaC09G0159900ZS/BnaC06G0131500ZS/BnaA09G0468900ZS/BnaA09G0173600ZS/BnaC09G0195100ZS/BnaA05G0483300ZS/BnaC06G0287600ZS/BnaC01G0335700ZS/BnaC05G0132700ZS/BnaC09G0481200ZS/BnaC09G0445200ZS/BnaA09G0169900ZS/BnaA02G0291900ZS/BnaA09G0446800ZS/BnaC09G0189700ZS/BnaC07G0530300ZS/BnaA08G0182000ZS/BnaA07G0144400ZS/BnaC06G0287700ZS/BnaC03G0191300ZS/BnaC04G0414200ZS/BnaC05G0213000ZS/BnaA02G0286900ZS/BnaC09G0…	BnaC09G0159900ZS/BnaC06G0131500ZS/BnaA09G0468900ZS/BnaA09G0173600ZS/BnaC09G0195100ZS/BnaA05G0483300ZS/BnaC06G0287600ZS/BnaC01G0335700ZS/BnaC05G0132700ZS/BnaC09G0481200ZS/BnaC09G0445200ZS/BnaA09G0169900ZS/BnaA02G0291900ZS/BnaA09G0446800ZS/BnaC09G0189700ZS/BnaC07G0530300ZS/BnaA08G0182000ZS/BnaA07G0144400ZS/BnaC06G0287700ZS/BnaC03G0191300ZS/BnaC04G0414200ZS/BnaC05G0213000ZS/BnaA02G0286900ZS/BnaC09G0…	33
MF	GO:0016614	oxidoreductase activity, acting on CH-OH group of donors	43/2341	433/38940	0.000924267	0.0975102	BnaA06G0435400ZS/BnaA09G0516900ZS/BnaC05G0222400ZS/BnaA09G0023600ZS/BnaA09G0440800ZS/BnaA03G0458200ZS/BnaA02G0041500ZS/BnaC05G0153100ZS/BnaC08G0505100ZS/BnaC07G0230300ZS/BnaA02G0111100ZS/BnaC05G0101100ZS/BnaC09G0008300ZS/BnaA08G0077100ZS/BnaC08G0359600ZS/BnaA01G0416200ZS/BnaA02G0032600ZS/BnaC03G0747700ZS/BnaC07G0434100ZS/BnaA08G0136800ZS/BnaA10G0058300ZS/BnaC02G0047800ZS/BnaC01G0499100ZS/BnaC06G0…	BnaA06G0435400ZS/BnaA09G0516900ZS/BnaC05G0222400ZS/BnaA09G0023600ZS/BnaA09G0440800ZS/BnaA03G0458200ZS/BnaA02G0041500ZS/BnaC05G0153100ZS/BnaC08G0505100ZS/BnaC07G0230300ZS/BnaA02G0111100ZS/BnaC05G0101100ZS/BnaC09G0008300ZS/BnaA08G0077100ZS/BnaC08G0359600ZS/BnaA01G0416200ZS/BnaA02G0032600ZS/BnaC03G0747700ZS/BnaC07G0434100ZS/BnaA08G0136800ZS/BnaA10G0058300ZS/BnaC02G0047800ZS/BnaC01G0499100ZS/BnaC06G0…	43
MF	GO:0050660	flavin adenine dinucleotide binding	35/2341	337/38940	0.00122864	0.103697	BnaA06G0435400ZS/BnaA09G0516900ZS/BnaC08G0507600ZS/BnaC05G0222400ZS/BnaA09G0023600ZS/BnaA09G0440800ZS/BnaA03G0458200ZS/BnaC07G0548900ZS/BnaC07G0230300ZS/BnaC09G0008300ZS/BnaC08G0359600ZS/BnaA02G0387600ZS/BnaC07G0434100ZS/BnaA06G0451600ZS/BnaA04G0227800ZS/BnaC06G0415500ZS/BnaC04G0323500ZS/BnaC02G0105400ZS/BnaA10G0023000ZS/BnaA07G0072200ZS/BnaA06G0157000ZS/BnaC07G0025400ZS/BnaC07G0403200ZS/BnaA02G0…	BnaA06G0435400ZS/BnaA09G0516900ZS/BnaC08G0507600ZS/BnaC05G0222400ZS/BnaA09G0023600ZS/BnaA09G0440800ZS/BnaA03G0458200ZS/BnaC07G0548900ZS/BnaC07G0230300ZS/BnaC09G0008300ZS/BnaC08G0359600ZS/BnaA02G0387600ZS/BnaC07G0434100ZS/BnaA06G0451600ZS/BnaA04G0227800ZS/BnaC06G0415500ZS/BnaC04G0323500ZS/BnaC02G0105400ZS/BnaA10G0023000ZS/BnaA07G0072200ZS/BnaA06G0157000ZS/BnaC07G0025400ZS/BnaC07G0403200ZS/BnaA02G0…	35
MF	GO:0004013	adenosylhomocysteinase activity	4/2341	10/38940	0.00204015	0.107618	BnaC03G0461700ZS/BnaA07G0074000ZS/BnaC07G0115300ZS/BnaA03G0377000ZS	BnaC03G0461700ZS/BnaA07G0074000ZS/BnaC07G0115300ZS/BnaA03G0377000ZS	4
MF	GO:0016801	hydrolase activity, acting on ether bonds	4/2341	10/38940	0.00204015	0.107618	BnaC03G0461700ZS/BnaA07G0074000ZS/BnaC07G0115300ZS/BnaA03G0377000ZS	BnaC03G0461700ZS/BnaA07G0074000ZS/BnaC07G0115300ZS/BnaA03G0377000ZS	4
MF	GO:0016802	trialkylsulfonium hydrolase activity	4/2341	10/38940	0.00204015	0.107618	BnaC03G0461700ZS/BnaA07G0074000ZS/BnaC07G0115300ZS/BnaA03G0377000ZS	BnaC03G0461700ZS/BnaA07G0074000ZS/BnaC07G0115300ZS/BnaA03G0377000ZS	4
MF	GO:0042626	ATPase activity, coupled to transmembrane movement of substances	20/2341	169/38940	0.00296444	0.111348	BnaC04G0010000ZS/BnaC01G0452500ZS/BnaA05G0008800ZS/BnaA07G0219300ZS/BnaA09G0409800ZS/BnaC03G0398200ZS/BnaC06G0234700ZS/BnaC05G0262700ZS/BnaC01G0196000ZS/BnaC07G0312800ZS/BnaA04G0042400ZS/BnaC03G0397800ZS/BnaA03G0251900ZS/BnaC09G0131900ZS/BnaA03G0263200ZS/BnaA07G0084800ZS/BnaA02G0258900ZS/BnaC06G0028200ZS/BnaA01G0154600ZS/BnaA07G0210800ZS	BnaC04G0010000ZS/BnaC01G0452500ZS/BnaA05G0008800ZS/BnaA07G0219300ZS/BnaA09G0409800ZS/BnaC03G0398200ZS/BnaC06G0234700ZS/BnaC05G0262700ZS/BnaC01G0196000ZS/BnaC07G0312800ZS/BnaA04G0042400ZS/BnaC03G0397800ZS/BnaA03G0251900ZS/BnaC09G0131900ZS/BnaA03G0263200ZS/BnaA07G0084800ZS/BnaA02G0258900ZS/BnaC06G0028200ZS/BnaA01G0154600ZS/BnaA07G0210800ZS	20
MF	GO:0043492	ATPase activity, coupled to movement of substances	20/2341	169/38940	0.00296444	0.111348	BnaC04G0010000ZS/BnaC01G0452500ZS/BnaA05G0008800ZS/BnaA07G0219300ZS/BnaA09G0409800ZS/BnaC03G0398200ZS/BnaC06G0234700ZS/BnaC05G0262700ZS/BnaC01G0196000ZS/BnaC07G0312800ZS/BnaA04G0042400ZS/BnaC03G0397800ZS/BnaA03G0251900ZS/BnaC09G0131900ZS/BnaA03G0263200ZS/BnaA07G0084800ZS/BnaA02G0258900ZS/BnaC06G0028200ZS/BnaA01G0154600ZS/BnaA07G0210800ZS	BnaC04G0010000ZS/BnaC01G0452500ZS/BnaA05G0008800ZS/BnaA07G0219300ZS/BnaA09G0409800ZS/BnaC03G0398200ZS/BnaC06G0234700ZS/BnaC05G0262700ZS/BnaC01G0196000ZS/BnaC07G0312800ZS/BnaA04G0042400ZS/BnaC03G0397800ZS/BnaA03G0251900ZS/BnaC09G0131900ZS/BnaA03G0263200ZS/BnaA07G0084800ZS/BnaA02G0258900ZS/BnaC06G0028200ZS/BnaA01G0154600ZS/BnaA07G0210800ZS	20
MF	GO:0008514	organic anion transmembrane transporter activity	10/2341	62/38940	0.00369143	0.111348	BnaC07G0435600ZS/BnaC04G0373700ZS/BnaA06G0104500ZS/BnaC04G0537200ZS/BnaA09G0001800ZS/BnaA03G0459600ZS/BnaC07G0271200ZS/BnaC01G0395000ZS/BnaA06G0406200ZS/BnaA07G0225900ZS	BnaC07G0435600ZS/BnaC04G0373700ZS/BnaA06G0104500ZS/BnaC04G0537200ZS/BnaA09G0001800ZS/BnaA03G0459600ZS/BnaC07G0271200ZS/BnaC01G0395000ZS/BnaA06G0406200ZS/BnaA07G0225900ZS	10
MF	GO:0004743	pyruvate kinase activity	8/2341	43/38940	0.00369403	0.111348	BnaA10G0095200ZS/BnaA03G0034600ZS/BnaA03G0374700ZS/BnaA10G0095100ZS/BnaC04G0340200ZS/BnaC09G0079500ZS/BnaA09G0085400ZS/BnaC04G0287400ZS	BnaA10G0095200ZS/BnaA03G0034600ZS/BnaA03G0374700ZS/BnaA10G0095100ZS/BnaC04G0340200ZS/BnaC09G0079500ZS/BnaA09G0085400ZS/BnaC04G0287400ZS	8
MF	GO:0030955	potassium ion binding	8/2341	43/38940	0.00369403	0.111348	BnaA10G0095200ZS/BnaA03G0034600ZS/BnaA03G0374700ZS/BnaA10G0095100ZS/BnaC04G0340200ZS/BnaC09G0079500ZS/BnaA09G0085400ZS/BnaC04G0287400ZS	BnaA10G0095200ZS/BnaA03G0034600ZS/BnaA03G0374700ZS/BnaA10G0095100ZS/BnaC04G0340200ZS/BnaC09G0079500ZS/BnaA09G0085400ZS/BnaC04G0287400ZS	8
MF	GO:0031420	alkali metal ion binding	8/2341	43/38940	0.00369403	0.111348	BnaA10G0095200ZS/BnaA03G0034600ZS/BnaA03G0374700ZS/BnaA10G0095100ZS/BnaC04G0340200ZS/BnaC09G0079500ZS/BnaA09G0085400ZS/BnaC04G0287400ZS	BnaA10G0095200ZS/BnaA03G0034600ZS/BnaA03G0374700ZS/BnaA10G0095100ZS/BnaC04G0340200ZS/BnaC09G0079500ZS/BnaA09G0085400ZS/BnaC04G0287400ZS	8
MF	GO:0030145	manganese ion binding	5/2341	19/38940	0.00446835	0.12571	BnaA01G0077100ZS/BnaA07G0295600ZS/BnaA07G0278800ZS/BnaA02G0049200ZS/BnaC03G0062400ZS	BnaA01G0077100ZS/BnaA07G0295600ZS/BnaA07G0278800ZS/BnaA02G0049200ZS/BnaC03G0062400ZS	5
MF	GO:0004674	protein serine/threonine kinase activity	13/2341	97/38940	0.00535063	0.141123	BnaA09G0623500ZS/BnaC01G0140700ZS/BnaA07G0384200ZS/BnaA09G0609400ZS/BnaC08G0425800ZS/BnaC08G0235800ZS/BnaC01G0342300ZS/BnaA09G0574400ZS/BnaC06G0325000ZS/BnaC06G0325200ZS/BnaC05G0163500ZS/BnaC08G0480000ZS/BnaC04G0573500ZS	BnaA09G0623500ZS/BnaC01G0140700ZS/BnaA07G0384200ZS/BnaA09G0609400ZS/BnaC08G0425800ZS/BnaC08G0235800ZS/BnaC01G0342300ZS/BnaA09G0574400ZS/BnaC06G0325000ZS/BnaC06G0325200ZS/BnaC05G0163500ZS/BnaC08G0480000ZS/BnaC04G0573500ZS	13
MF	GO:0008171	O-methyltransferase activity	14/2341	110/38940	0.00625948	0.150658	BnaC06G0343500ZS/BnaC08G0264300ZS/BnaA01G0171000ZS/BnaA06G0149500ZS/BnaC05G0181000ZS/BnaA02G0170100ZS/BnaC05G0181100ZS/BnaC07G0228500ZS/BnaC07G0190800ZS/BnaC08G0103100ZS/BnaA08G0244300ZS/BnaC05G0181500ZS/BnaC07G0461400ZS/BnaA08G0244400ZS	BnaC06G0343500ZS/BnaC08G0264300ZS/BnaA01G0171000ZS/BnaA06G0149500ZS/BnaC05G0181000ZS/BnaA02G0170100ZS/BnaC05G0181100ZS/BnaC07G0228500ZS/BnaC07G0190800ZS/BnaC08G0103100ZS/BnaA08G0244300ZS/BnaC05G0181500ZS/BnaC07G0461400ZS/BnaA08G0244400ZS	14
MF	GO:0016887	ATPase activity	43/2341	481/38940	0.00642617	0.150658	BnaA06G0101400ZS/BnaC03G0401500ZS/BnaA06G0172800ZS/BnaA02G0332100ZS/BnaC04G0010000ZS/BnaA02G0089600ZS/BnaA02G0030400ZS/BnaA02G0313800ZS/BnaC03G0575300ZS/BnaC01G0452500ZS/BnaA05G0008800ZS/BnaA07G0219300ZS/BnaA09G0409800ZS/BnaC09G0618600ZS/BnaC05G0126000ZS/BnaA02G0030300ZS/BnaC03G0398200ZS/BnaC06G0234700ZS/BnaC05G0262700ZS/BnaA03G0118100ZS/BnaC04G0554800ZS/BnaC01G0196000ZS/BnaC07G0312800ZS/BnaA04G0…	BnaA06G0101400ZS/BnaC03G0401500ZS/BnaA06G0172800ZS/BnaA02G0332100ZS/BnaC04G0010000ZS/BnaA02G0089600ZS/BnaA02G0030400ZS/BnaA02G0313800ZS/BnaC03G0575300ZS/BnaC01G0452500ZS/BnaA05G0008800ZS/BnaA07G0219300ZS/BnaA09G0409800ZS/BnaC09G0618600ZS/BnaC05G0126000ZS/BnaA02G0030300ZS/BnaC03G0398200ZS/BnaC06G0234700ZS/BnaC05G0262700ZS/BnaA03G0118100ZS/BnaC04G0554800ZS/BnaC01G0196000ZS/BnaC07G0312800ZS/BnaA04G0…	43
MF	GO:0015399	primary active transmembrane transporter activity	20/2341	183/38940	0.0072282	0.152515	BnaC04G0010000ZS/BnaC01G0452500ZS/BnaA05G0008800ZS/BnaA07G0219300ZS/BnaA09G0409800ZS/BnaC03G0398200ZS/BnaC06G0234700ZS/BnaC05G0262700ZS/BnaC01G0196000ZS/BnaC07G0312800ZS/BnaA04G0042400ZS/BnaC03G0397800ZS/BnaA03G0251900ZS/BnaC09G0131900ZS/BnaA03G0263200ZS/BnaA07G0084800ZS/BnaA02G0258900ZS/BnaC06G0028200ZS/BnaA01G0154600ZS/BnaA07G0210800ZS	BnaC04G0010000ZS/BnaC01G0452500ZS/BnaA05G0008800ZS/BnaA07G0219300ZS/BnaA09G0409800ZS/BnaC03G0398200ZS/BnaC06G0234700ZS/BnaC05G0262700ZS/BnaC01G0196000ZS/BnaC07G0312800ZS/BnaA04G0042400ZS/BnaC03G0397800ZS/BnaA03G0251900ZS/BnaC09G0131900ZS/BnaA03G0263200ZS/BnaA07G0084800ZS/BnaA02G0258900ZS/BnaC06G0028200ZS/BnaA01G0154600ZS/BnaA07G0210800ZS	20
MF	GO:0015405	P-P-bond-hydrolysis-driven transmembrane transporter activity	20/2341	183/38940	0.0072282	0.152515	BnaC04G0010000ZS/BnaC01G0452500ZS/BnaA05G0008800ZS/BnaA07G0219300ZS/BnaA09G0409800ZS/BnaC03G0398200ZS/BnaC06G0234700ZS/BnaC05G0262700ZS/BnaC01G0196000ZS/BnaC07G0312800ZS/BnaA04G0042400ZS/BnaC03G0397800ZS/BnaA03G0251900ZS/BnaC09G0131900ZS/BnaA03G0263200ZS/BnaA07G0084800ZS/BnaA02G0258900ZS/BnaC06G0028200ZS/BnaA01G0154600ZS/BnaA07G0210800ZS	BnaC04G0010000ZS/BnaC01G0452500ZS/BnaA05G0008800ZS/BnaA07G0219300ZS/BnaA09G0409800ZS/BnaC03G0398200ZS/BnaC06G0234700ZS/BnaC05G0262700ZS/BnaC01G0196000ZS/BnaC07G0312800ZS/BnaA04G0042400ZS/BnaC03G0397800ZS/BnaA03G0251900ZS/BnaC09G0131900ZS/BnaA03G0263200ZS/BnaA07G0084800ZS/BnaA02G0258900ZS/BnaC06G0028200ZS/BnaA01G0154600ZS/BnaA07G0210800ZS	20
MF	GO:0015238	drug transmembrane transporter activity	22/2341	210/38940	0.00817695	0.159304	BnaA07G0289400ZS/BnaC08G0166900ZS/BnaA08G0171900ZS/BnaA01G0424600ZS/BnaC01G0161300ZS/BnaC08G0101800ZS/BnaC01G0192200ZS/BnaA06G0104500ZS/BnaC01G0357100ZS/BnaA07G0323800ZS/BnaA01G0129200ZS/BnaC07G0446600ZS/BnaA03G0165200ZS/BnaA09G0387500ZS/BnaC03G0285900ZS/BnaC05G0125500ZS/BnaA01G0291100ZS/BnaA06G0389200ZS/BnaA07G0225900ZS/BnaC07G0439000ZS/BnaC05G0511300ZS/BnaC06G0378500ZS	BnaA07G0289400ZS/BnaC08G0166900ZS/BnaA08G0171900ZS/BnaA01G0424600ZS/BnaC01G0161300ZS/BnaC08G0101800ZS/BnaC01G0192200ZS/BnaA06G0104500ZS/BnaC01G0357100ZS/BnaA07G0323800ZS/BnaA01G0129200ZS/BnaC07G0446600ZS/BnaA03G0165200ZS/BnaA09G0387500ZS/BnaC03G0285900ZS/BnaC05G0125500ZS/BnaA01G0291100ZS/BnaA06G0389200ZS/BnaA07G0225900ZS/BnaC07G0439000ZS/BnaC05G0511300ZS/BnaC06G0378500ZS	22
MF	GO:0071949	FAD binding	5/2341	22/38940	0.00870911	0.159304	BnaC07G0548900ZS/BnaA06G0451600ZS/BnaA04G0227800ZS/BnaA07G0072200ZS/BnaC07G0403200ZS	BnaC07G0548900ZS/BnaA06G0451600ZS/BnaA04G0227800ZS/BnaA07G0072200ZS/BnaC07G0403200ZS	5
MF	GO:0005342	organic acid transmembrane transporter activity	8/2341	50/38940	0.00943743	0.159304	BnaC07G0435600ZS/BnaC04G0373700ZS/BnaC04G0537200ZS/BnaA09G0001800ZS/BnaA03G0459600ZS/BnaC07G0271200ZS/BnaC01G0395000ZS/BnaA06G0406200ZS	BnaC07G0435600ZS/BnaC04G0373700ZS/BnaC04G0537200ZS/BnaA09G0001800ZS/BnaA03G0459600ZS/BnaC07G0271200ZS/BnaC01G0395000ZS/BnaA06G0406200ZS	8
MF	GO:0015171	amino acid transmembrane transporter activity	8/2341	50/38940	0.00943743	0.159304	BnaC07G0435600ZS/BnaC04G0373700ZS/BnaC04G0537200ZS/BnaA09G0001800ZS/BnaA03G0459600ZS/BnaC07G0271200ZS/BnaC01G0395000ZS/BnaA06G0406200ZS	BnaC07G0435600ZS/BnaC04G0373700ZS/BnaC04G0537200ZS/BnaA09G0001800ZS/BnaA03G0459600ZS/BnaC07G0271200ZS/BnaC01G0395000ZS/BnaA06G0406200ZS	8
MF	GO:0046943	carboxylic acid transmembrane transporter activity	8/2341	50/38940	0.00943743	0.159304	BnaC07G0435600ZS/BnaC04G0373700ZS/BnaC04G0537200ZS/BnaA09G0001800ZS/BnaA03G0459600ZS/BnaC07G0271200ZS/BnaC01G0395000ZS/BnaA06G0406200ZS	BnaC07G0435600ZS/BnaC04G0373700ZS/BnaC04G0537200ZS/BnaA09G0001800ZS/BnaA03G0459600ZS/BnaC07G0271200ZS/BnaC01G0395000ZS/BnaA06G0406200ZS	8
MF	GO:0001871	pattern binding	11/2341	83/38940	0.0107914	0.163648	BnaA09G0623500ZS/BnaA07G0384200ZS/BnaA06G0125900ZS/BnaC09G0620100ZS/BnaA09G0609400ZS/BnaC08G0235800ZS/BnaC05G0182300ZS/BnaA02G0162000ZS/BnaC06G0156400ZS/BnaC08G0480000ZS/BnaC07G0190300ZS	BnaA09G0623500ZS/BnaA07G0384200ZS/BnaA06G0125900ZS/BnaC09G0620100ZS/BnaA09G0609400ZS/BnaC08G0235800ZS/BnaC05G0182300ZS/BnaA02G0162000ZS/BnaC06G0156400ZS/BnaC08G0480000ZS/BnaC07G0190300ZS	11
MF	GO:0030247	polysaccharide binding	11/2341	83/38940	0.0107914	0.163648	BnaA09G0623500ZS/BnaA07G0384200ZS/BnaA06G0125900ZS/BnaC09G0620100ZS/BnaA09G0609400ZS/BnaC08G0235800ZS/BnaC05G0182300ZS/BnaA02G0162000ZS/BnaC06G0156400ZS/BnaC08G0480000ZS/BnaC07G0190300ZS	BnaA09G0623500ZS/BnaA07G0384200ZS/BnaA06G0125900ZS/BnaC09G0620100ZS/BnaA09G0609400ZS/BnaC08G0235800ZS/BnaC05G0182300ZS/BnaA02G0162000ZS/BnaC06G0156400ZS/BnaC08G0480000ZS/BnaC07G0190300ZS	11
MF	GO:0016597	amino acid binding	9/2341	62/38940	0.0114396	0.163648	BnaC03G0747700ZS/BnaA08G0136800ZS/BnaC06G0430500ZS/BnaC03G0516100ZS/BnaC06G0262700ZS/BnaA02G0328500ZS/BnaA01G0039900ZS/BnaC03G0338200ZS/BnaA03G0154100ZS	BnaC03G0747700ZS/BnaA08G0136800ZS/BnaC06G0430500ZS/BnaC03G0516100ZS/BnaC06G0262700ZS/BnaA02G0328500ZS/BnaA01G0039900ZS/BnaC03G0338200ZS/BnaA03G0154100ZS	9
MF	GO:0030246	carbohydrate binding	37/2341	416/38940	0.0116651	0.163648	BnaC01G0195300ZS/BnaA09G0623500ZS/BnaC01G0432300ZS/BnaA08G0163800ZS/BnaC05G0449300ZS/BnaA03G0115000ZS/BnaA03G0002500ZS/BnaA07G0384200ZS/BnaA06G0125900ZS/BnaC03G0462300ZS/BnaC03G0519700ZS/BnaC09G0620100ZS/BnaC09G0010200ZS/BnaA09G0609400ZS/BnaC03G0325500ZS/BnaC08G0235800ZS/BnaC05G0182300ZS/BnaA02G0162000ZS/BnaA02G0004300ZS/BnaC06G0156400ZS/BnaC09G0274000ZS/BnaC05G0449400ZS/BnaC05G0466000ZS/BnaC06G0…	BnaC01G0195300ZS/BnaA09G0623500ZS/BnaC01G0432300ZS/BnaA08G0163800ZS/BnaC05G0449300ZS/BnaA03G0115000ZS/BnaA03G0002500ZS/BnaA07G0384200ZS/BnaA06G0125900ZS/BnaC03G0462300ZS/BnaC03G0519700ZS/BnaC09G0620100ZS/BnaC09G0010200ZS/BnaA09G0609400ZS/BnaC03G0325500ZS/BnaC08G0235800ZS/BnaC05G0182300ZS/BnaA02G0162000ZS/BnaA02G0004300ZS/BnaC06G0156400ZS/BnaC09G0274000ZS/BnaC05G0449400ZS/BnaC05G0466000ZS/BnaC06G0…	37
MF	GO:0016701	oxidoreductase activity, acting on single donors with incorporation of molecular oxygen	13/2341	107/38940	0.0119884	0.163648	BnaC08G0429500ZS/BnaA03G0061400ZS/BnaC04G0602800ZS/BnaC08G0066000ZS/BnaC08G0429400ZS/BnaC05G0258100ZS/BnaA06G0095300ZS/BnaC09G0129400ZS/BnaC04G0395100ZS/BnaA09G0123600ZS/BnaA03G0338300ZS/BnaC06G0010300ZS/BnaC05G0155300ZS	BnaC08G0429500ZS/BnaA03G0061400ZS/BnaC04G0602800ZS/BnaC08G0066000ZS/BnaC08G0429400ZS/BnaC05G0258100ZS/BnaA06G0095300ZS/BnaC09G0129400ZS/BnaC04G0395100ZS/BnaA09G0123600ZS/BnaA03G0338300ZS/BnaC06G0010300ZS/BnaC05G0155300ZS	13
MF	GO:0004096	catalase activity	4/2341	16/38940	0.0132346	0.163648	BnaC08G0260800ZS/BnaA08G0247000ZS/BnaC05G0176000ZS/BnaA06G0144600ZS	BnaC08G0260800ZS/BnaA08G0247000ZS/BnaC05G0176000ZS/BnaA06G0144600ZS	4
MF	GO:0016833	oxo-acid-lyase activity	4/2341	16/38940	0.0132346	0.163648	BnaA10G0273300ZS/BnaC03G0025600ZS/BnaC04G0191600ZS/BnaA03G0021000ZS	BnaA10G0273300ZS/BnaC03G0025600ZS/BnaC04G0191600ZS/BnaA03G0021000ZS	4
MF	GO:0030170	pyridoxal phosphate binding	24/2341	246/38940	0.0136862	0.163648	BnaA10G0179400ZS/BnaA02G0080200ZS/BnaC01G0007500ZS/BnaA05G0129900ZS/BnaC08G0369300ZS/BnaC07G0531900ZS/BnaC01G0373700ZS/BnaA01G0057000ZS/BnaA02G0320000ZS/BnaA03G0504500ZS/BnaA09G0220100ZS/BnaC09G0205200ZS/BnaC06G0259400ZS/BnaC01G0282300ZS/BnaC08G0239700ZS/BnaC07G0005900ZS/BnaC09G0306800ZS/BnaA03G0238000ZS/BnaA07G0284300ZS/BnaA09G0129100ZS/BnaA09G0206400ZS/BnaA02G0241400ZS/BnaC05G0361300ZS/BnaC04G0…	BnaA10G0179400ZS/BnaA02G0080200ZS/BnaC01G0007500ZS/BnaA05G0129900ZS/BnaC08G0369300ZS/BnaC07G0531900ZS/BnaC01G0373700ZS/BnaA01G0057000ZS/BnaA02G0320000ZS/BnaA03G0504500ZS/BnaA09G0220100ZS/BnaC09G0205200ZS/BnaC06G0259400ZS/BnaC01G0282300ZS/BnaC08G0239700ZS/BnaC07G0005900ZS/BnaC09G0306800ZS/BnaA03G0238000ZS/BnaA07G0284300ZS/BnaA09G0129100ZS/BnaA09G0206400ZS/BnaA02G0241400ZS/BnaC05G0361300ZS/BnaC04G0…	24
MF	GO:0070279	vitamin B6 binding	24/2341	246/38940	0.0136862	0.163648	BnaA10G0179400ZS/BnaA02G0080200ZS/BnaC01G0007500ZS/BnaA05G0129900ZS/BnaC08G0369300ZS/BnaC07G0531900ZS/BnaC01G0373700ZS/BnaA01G0057000ZS/BnaA02G0320000ZS/BnaA03G0504500ZS/BnaA09G0220100ZS/BnaC09G0205200ZS/BnaC06G0259400ZS/BnaC01G0282300ZS/BnaC08G0239700ZS/BnaC07G0005900ZS/BnaC09G0306800ZS/BnaA03G0238000ZS/BnaA07G0284300ZS/BnaA09G0129100ZS/BnaA09G0206400ZS/BnaA02G0241400ZS/BnaC05G0361300ZS/BnaC04G0…	BnaA10G0179400ZS/BnaA02G0080200ZS/BnaC01G0007500ZS/BnaA05G0129900ZS/BnaC08G0369300ZS/BnaC07G0531900ZS/BnaC01G0373700ZS/BnaA01G0057000ZS/BnaA02G0320000ZS/BnaA03G0504500ZS/BnaA09G0220100ZS/BnaC09G0205200ZS/BnaC06G0259400ZS/BnaC01G0282300ZS/BnaC08G0239700ZS/BnaC07G0005900ZS/BnaC09G0306800ZS/BnaA03G0238000ZS/BnaA07G0284300ZS/BnaA09G0129100ZS/BnaA09G0206400ZS/BnaA02G0241400ZS/BnaC05G0361300ZS/BnaC04G0…	24
MF	GO:0031406	carboxylic acid binding	9/2341	64/38940	0.0139605	0.163648	BnaC03G0747700ZS/BnaA08G0136800ZS/BnaC06G0430500ZS/BnaC03G0516100ZS/BnaC06G0262700ZS/BnaA02G0328500ZS/BnaA01G0039900ZS/BnaC03G0338200ZS/BnaA03G0154100ZS	BnaC03G0747700ZS/BnaA08G0136800ZS/BnaC06G0430500ZS/BnaC03G0516100ZS/BnaC06G0262700ZS/BnaA02G0328500ZS/BnaA01G0039900ZS/BnaC03G0338200ZS/BnaA03G0154100ZS	9
MF	GO:0043177	organic acid binding	9/2341	64/38940	0.0139605	0.163648	BnaC03G0747700ZS/BnaA08G0136800ZS/BnaC06G0430500ZS/BnaC03G0516100ZS/BnaC06G0262700ZS/BnaA02G0328500ZS/BnaA01G0039900ZS/BnaC03G0338200ZS/BnaA03G0154100ZS	BnaC03G0747700ZS/BnaA08G0136800ZS/BnaC06G0430500ZS/BnaC03G0516100ZS/BnaC06G0262700ZS/BnaA02G0328500ZS/BnaA01G0039900ZS/BnaC03G0338200ZS/BnaA03G0154100ZS	9
MF	GO:0008509	anion transmembrane transporter activity	15/2341	135/38940	0.0159266	0.18165	BnaC07G0435600ZS/BnaA07G0175300ZS/BnaC04G0373700ZS/BnaA06G0104500ZS/BnaA03G0083900ZS/BnaC04G0537200ZS/BnaA09G0001800ZS/BnaA03G0459600ZS/BnaC07G0271200ZS/BnaC01G0395000ZS/BnaA09G0483800ZS/BnaC06G0458100ZS/BnaA06G0406200ZS/BnaC06G0436700ZS/BnaA07G0225900ZS	BnaC07G0435600ZS/BnaA07G0175300ZS/BnaC04G0373700ZS/BnaA06G0104500ZS/BnaA03G0083900ZS/BnaC04G0537200ZS/BnaA09G0001800ZS/BnaA03G0459600ZS/BnaC07G0271200ZS/BnaC01G0395000ZS/BnaA09G0483800ZS/BnaC06G0458100ZS/BnaA06G0406200ZS/BnaC06G0436700ZS/BnaA07G0225900ZS	15
MF	GO:0019842	vitamin binding	25/2341	269/38940	0.0208639	0.231699	BnaA10G0179400ZS/BnaA02G0080200ZS/BnaC01G0007500ZS/BnaA05G0129900ZS/BnaC08G0369300ZS/BnaC07G0531900ZS/BnaC01G0373700ZS/BnaA01G0057000ZS/BnaA02G0320000ZS/BnaA03G0504500ZS/BnaA09G0220100ZS/BnaC09G0205200ZS/BnaC06G0259400ZS/BnaC01G0282300ZS/BnaC08G0239700ZS/BnaC07G0005900ZS/BnaC09G0306800ZS/BnaA03G0238000ZS/BnaA07G0284300ZS/BnaA09G0129100ZS/BnaA09G0206400ZS/BnaA02G0241400ZS/BnaC05G0361300ZS/BnaC04G0…	BnaA10G0179400ZS/BnaA02G0080200ZS/BnaC01G0007500ZS/BnaA05G0129900ZS/BnaC08G0369300ZS/BnaC07G0531900ZS/BnaC01G0373700ZS/BnaA01G0057000ZS/BnaA02G0320000ZS/BnaA03G0504500ZS/BnaA09G0220100ZS/BnaC09G0205200ZS/BnaC06G0259400ZS/BnaC01G0282300ZS/BnaC08G0239700ZS/BnaC07G0005900ZS/BnaC09G0306800ZS/BnaA03G0238000ZS/BnaA07G0284300ZS/BnaA09G0129100ZS/BnaA09G0206400ZS/BnaA02G0241400ZS/BnaC05G0361300ZS/BnaC04G0…	25
MF	GO:0050113	inositol oxygenase activity	3/2341	11/38940	0.0248718	0.269125	BnaA06G0095300ZS/BnaC09G0129400ZS/BnaA09G0123600ZS	BnaA06G0095300ZS/BnaC09G0129400ZS/BnaA09G0123600ZS	3
MF	GO:0005216	ion channel activity	15/2341	148/38940	0.0332482	0.326296	BnaC01G0411000ZS/BnaA01G0092300ZS/BnaA07G0175300ZS/BnaA09G0048800ZS/BnaC01G0113300ZS/BnaC01G0411100ZS/BnaA06G0364200ZS/BnaC03G0424500ZS/BnaC09G0034800ZS/BnaA01G0270400ZS/BnaC03G0333700ZS/BnaC04G0188800ZS/BnaA01G0070000ZS/BnaA03G0276700ZS/BnaC04G0015400ZS	BnaC01G0411000ZS/BnaA01G0092300ZS/BnaA07G0175300ZS/BnaA09G0048800ZS/BnaC01G0113300ZS/BnaC01G0411100ZS/BnaA06G0364200ZS/BnaC03G0424500ZS/BnaC09G0034800ZS/BnaA01G0270400ZS/BnaC03G0333700ZS/BnaC04G0188800ZS/BnaA01G0070000ZS/BnaA03G0276700ZS/BnaC04G0015400ZS	15
MF	GO:0015267	channel activity	15/2341	148/38940	0.0332482	0.326296	BnaC01G0411000ZS/BnaA01G0092300ZS/BnaA07G0175300ZS/BnaA09G0048800ZS/BnaC01G0113300ZS/BnaC01G0411100ZS/BnaA06G0364200ZS/BnaC03G0424500ZS/BnaC09G0034800ZS/BnaA01G0270400ZS/BnaC03G0333700ZS/BnaC04G0188800ZS/BnaA01G0070000ZS/BnaA03G0276700ZS/BnaC04G0015400ZS	BnaC01G0411000ZS/BnaA01G0092300ZS/BnaA07G0175300ZS/BnaA09G0048800ZS/BnaC01G0113300ZS/BnaC01G0411100ZS/BnaA06G0364200ZS/BnaC03G0424500ZS/BnaC09G0034800ZS/BnaA01G0270400ZS/BnaC03G0333700ZS/BnaC04G0188800ZS/BnaA01G0070000ZS/BnaA03G0276700ZS/BnaC04G0015400ZS	15
MF	GO:0022803	passive transmembrane transporter activity	15/2341	148/38940	0.0332482	0.326296	BnaC01G0411000ZS/BnaA01G0092300ZS/BnaA07G0175300ZS/BnaA09G0048800ZS/BnaC01G0113300ZS/BnaC01G0411100ZS/BnaA06G0364200ZS/BnaC03G0424500ZS/BnaC09G0034800ZS/BnaA01G0270400ZS/BnaC03G0333700ZS/BnaC04G0188800ZS/BnaA01G0070000ZS/BnaA03G0276700ZS/BnaC04G0015400ZS	BnaC01G0411000ZS/BnaA01G0092300ZS/BnaA07G0175300ZS/BnaA09G0048800ZS/BnaC01G0113300ZS/BnaC01G0411100ZS/BnaA06G0364200ZS/BnaC03G0424500ZS/BnaC09G0034800ZS/BnaA01G0270400ZS/BnaC03G0333700ZS/BnaC04G0188800ZS/BnaA01G0070000ZS/BnaA03G0276700ZS/BnaC04G0015400ZS	15
MF	GO:0022838	substrate-specific channel activity	15/2341	148/38940	0.0332482	0.326296	BnaC01G0411000ZS/BnaA01G0092300ZS/BnaA07G0175300ZS/BnaA09G0048800ZS/BnaC01G0113300ZS/BnaC01G0411100ZS/BnaA06G0364200ZS/BnaC03G0424500ZS/BnaC09G0034800ZS/BnaA01G0270400ZS/BnaC03G0333700ZS/BnaC04G0188800ZS/BnaA01G0070000ZS/BnaA03G0276700ZS/BnaC04G0015400ZS	BnaC01G0411000ZS/BnaA01G0092300ZS/BnaA07G0175300ZS/BnaA09G0048800ZS/BnaC01G0113300ZS/BnaC01G0411100ZS/BnaA06G0364200ZS/BnaC03G0424500ZS/BnaC09G0034800ZS/BnaA01G0270400ZS/BnaC03G0333700ZS/BnaC04G0188800ZS/BnaA01G0070000ZS/BnaA03G0276700ZS/BnaC04G0015400ZS	15
MF	GO:0004568	chitinase activity	7/2341	52/38940	0.0351785	0.337394	BnaA10G0011000ZS/BnaC05G0012900ZS/BnaC03G0250400ZS/BnaC08G0344700ZS/BnaA05G0039100ZS/BnaA05G0039200ZS/BnaC04G0595000ZS	BnaA10G0011000ZS/BnaC05G0012900ZS/BnaC03G0250400ZS/BnaC08G0344700ZS/BnaA05G0039100ZS/BnaA05G0039200ZS/BnaC04G0595000ZS	7
MF	GO:0004601	peroxidase activity	27/2341	321/38940	0.0499832	0.468731	BnaC08G0260800ZS/BnaC07G0494600ZS/BnaA08G0247000ZS/BnaA02G0407200ZS/BnaC03G0295500ZS/BnaC05G0176000ZS/BnaA09G0265200ZS/BnaC09G0106000ZS/BnaC02G0540600ZS/BnaA09G0104900ZS/BnaA03G0516000ZS/BnaA04G0238400ZS/BnaA02G0019300ZS/BnaA06G0144600ZS/BnaC08G0294700ZS/BnaC07G0325600ZS/BnaC01G0016200ZS/BnaA09G0593000ZS/BnaC06G0282500ZS/BnaA03G0184500ZS/BnaA09G0041100ZS/BnaC09G0312500ZS/BnaC02G0278200ZS/BnaA02G0…	BnaC08G0260800ZS/BnaC07G0494600ZS/BnaA08G0247000ZS/BnaA02G0407200ZS/BnaC03G0295500ZS/BnaC05G0176000ZS/BnaA09G0265200ZS/BnaC09G0106000ZS/BnaC02G0540600ZS/BnaA09G0104900ZS/BnaA03G0516000ZS/BnaA04G0238400ZS/BnaA02G0019300ZS/BnaA06G0144600ZS/BnaC08G0294700ZS/BnaC07G0325600ZS/BnaC01G0016200ZS/BnaA09G0593000ZS/BnaC06G0282500ZS/BnaA03G0184500ZS/BnaA09G0041100ZS/BnaC09G0312500ZS/BnaC02G0278200ZS/BnaA02G0…	27

[truncated: 4 more sheets: Supplementary Table S11 , Supplementary Table S12 , Supplementary Table S13 , Supplementary Table S14 ]
